# Supplementary material for: Activity-based protein profiling reveals both canonical and novel ubiquitin pathway enzymes in Plasmodium
Source: PLoS Pathog. 2025 Apr 18;21(4):e1013032. doi: 10.1371/journal.ppat.1013032 (PMC12007708; doi:10.1371/journal.ppat.1013032)
Supplement: S1 Table — Assessment of protein purity by mass spectrometry: the purified proteins were subjected to MS/MS analysis to identify potential E. coli ubiquitin enzyme contamination that could interfere with subsequent ubiquitination assays. (XLSX) [file ppat.1013032.s009.xlsx]

## Sheet: Legend
	Supplementary Table 1: Purity Validation of Recombinant Proteins. The purified proteins were subjected to MS/MS analysis to identify potential E. coli ubiquitin enzyme contamination that could interfere with subsequent ubiquitination assays.

## Sheet: PF3D7_0826100-C8558A
#P1858_200125, Samples Report created on 01/22/2025
PfHEUL-C8558A
#	Visible?	Starred?	Identified Proteins (437)	Accession Number	Alternate ID	Molecular Weight	Protein Grouping Ambiguity	Taxonomy	Total Spectrum Count
1	TRUE	Empty	HECT-like E3 ubiquitin ligase, putative OS=Plasmodium falciparum (isolate 3D7) OX=36329 GN=PF3D7_0826100 PE=4 SV=1	Q8IB94	PF3D7_0826100	1005 kDa		unknown	346
2	TRUE	Empty	Ribosomal RNA large subunit methyltransferase G OS=Escherichia coli (strain K12) OX=83333 GN=rlmG PE=1 SV=2	P42596	rlmG	42 kDa		unknown	60
3	TRUE	Empty	FKBP-type peptidyl-prolyl cis-trans isomerase SlyD OS=Escherichia coli (strain K12) OX=83333 GN=slyD PE=1 SV=1	P0A9K9	slyD	21 kDa		unknown	42
4	TRUE	Empty	Trypsin OS=Sus scrofa PE=1 SV=1	cRAP112		24 kDa		unknown	40
5	TRUE	Empty	cAMP-activated global transcriptional regulator CRP OS=Escherichia coli (strain K12) OX=83333 GN=crp PE=1 SV=1	P0ACJ8	crp	24 kDa		unknown	31
6	TRUE	Empty	Lactose operon repressor OS=Escherichia coli (strain K12) OX=83333 GN=lacI PE=1 SV=3	P03023	lacI	39 kDa		unknown	25
7	TRUE	Empty	Maltodextrin phosphorylase OS=Escherichia coli (strain K12) OX=83333 GN=malP PE=1 SV=7	P00490	malP	91 kDa		unknown	25
8	TRUE	Empty	tRNA (guanine-N(7)-)-methyltransferase OS=Escherichia coli (strain K12) OX=83333 GN=trmB PE=1 SV=1	P0A8I5	trmB	27 kDa		unknown	20
9	TRUE	Empty	Type II NADH:quinone oxidoreductase OS=Escherichia coli (strain K12) OX=83333 GN=ndh PE=1 SV=2	P00393	ndh	47 kDa		unknown	16
10	TRUE	Empty	Transcription termination factor Rho OS=Escherichia coli (strain K12) OX=83333 GN=rho PE=1 SV=1	P0AG30	rho	47 kDa		unknown	13
11	TRUE	Empty	Glutamine--fructose-6-phosphate aminotransferase [isomerizing] OS=Escherichia coli (strain K12) OX=83333 GN=glmS PE=1 SV=4	P17169	glmS	67 kDa		unknown	12
12	TRUE	Empty	30S ribosomal protein S2 OS=Escherichia coli (strain K12) OX=83333 GN=rpsB PE=1 SV=2	P0A7V0	rpsB	27 kDa		unknown	12
13	TRUE	Empty	Tyrosine recombinase XerD OS=Escherichia coli (strain K12) OX=83333 GN=xerD PE=1 SV=1	P0A8P8	xerD	34 kDa		unknown	11
14	TRUE	Empty	HTH-type transcriptional regulator UidR OS=Escherichia coli (strain K12) OX=83333 GN=uidR PE=4 SV=1	P0ACT6	uidR	22 kDa		unknown	11
15	TRUE	Empty	23S rRNA (guanine(745)-N(1))-methyltransferase OS=Escherichia coli (strain K12) OX=83333 GN=rlmA PE=1 SV=1	P36999	rlmA	30 kDa		unknown	10
16	TRUE	Empty	Ribosomal small subunit pseudouridine synthase A OS=Escherichia coli (strain K12) OX=83333 GN=rsuA PE=1 SV=1	P0AA43	rsuA	26 kDa		unknown	10
17	TRUE	Empty	50S ribosomal protein L13 OS=Escherichia coli (strain K12) OX=83333 GN=rplM PE=1 SV=1	P0AA10	rplM	16 kDa		unknown	9
18	TRUE	Empty	Transcriptional regulator YqjI OS=Escherichia coli (strain K12) OX=83333 GN=yqjI PE=1 SV=1	P64588	yqjI	23 kDa		unknown	9
19	TRUE	Empty	Cluster of Chaperone protein DnaK OS=Escherichia coli (strain K12) OX=83333 GN=dnaK PE=1 SV=2 (P0A6Y8)	P0A6Y8 [2]	dnaK	69 kDa	TRUE	unknown	8
20	TRUE	Empty	Soluble pyridine nucleotide transhydrogenase OS=Escherichia coli (strain K12) OX=83333 GN=sthA PE=1 SV=5	P27306	sthA	52 kDa		unknown	8
21	TRUE	Empty	Keratin, type II cytoskeletal 1 OS=Homo sapiens GN=KRT1 PE=1 SV=6	cRAP054	KRT1	66 kDa	TRUE	unknown	8
22	TRUE	Empty	50S ribosomal protein L14 OS=Escherichia coli (strain K12) OX=83333 GN=rplN PE=1 SV=1	P0ADY3	rplN	14 kDa		unknown	7
23	TRUE	Empty	L-fucose operon activator OS=Escherichia coli (strain K12) OX=83333 GN=fucR PE=4 SV=1	P0ACK8	fucR	27 kDa		unknown	7
24	TRUE	Empty	50S ribosomal protein L3 OS=Escherichia coli (strain K12) OX=83333 GN=rplC PE=1 SV=1	P60438	rplC	22 kDa		unknown	7
25	TRUE	Empty	Ribosome maturation factor RimM OS=Escherichia coli (strain K12) OX=83333 GN=rimM PE=1 SV=1	P0A7X6	rimM	21 kDa		unknown	6
26	TRUE	Empty	50S ribosomal protein L27 OS=Escherichia coli (strain K12) OX=83333 GN=rpmA PE=1 SV=2	P0A7L8	rpmA	9 kDa		unknown	6
27	TRUE	Empty	Glycine cleavage system transcriptional activator OS=Escherichia coli (strain K12) OX=83333 GN=gcvA PE=1 SV=1	P0A9F6	gcvA	34 kDa		unknown	6
28	TRUE	Empty	Uncharacterized HTH-type transcriptional regulator YdhB OS=Escherichia coli (strain K12) OX=83333 GN=ydhB PE=3 SV=1	P0ACR2	ydhB	35 kDa		unknown	6
29	TRUE	Empty	Chaperonin GroEL OS=Escherichia coli (strain K12) OX=83333 GN=groEL PE=1 SV=2	P0A6F5	groEL	57 kDa		unknown	5
30	TRUE	Empty	GTP cyclohydrolase 1 OS=Escherichia coli (strain K12) OX=83333 GN=folE PE=1 SV=2	P0A6T5	folE	25 kDa		unknown	5
31	TRUE	Empty	NAD-capped RNA hydrolase NudC OS=Escherichia coli (strain K12) OX=83333 GN=nudC PE=1 SV=2	P32664	nudC	30 kDa		unknown	5
32	TRUE	Empty	Tyrosine recombinase XerC OS=Escherichia coli (strain K12) OX=83333 GN=xerC PE=1 SV=1	P0A8P6	xerC	34 kDa		unknown	5
33	TRUE	Empty	NAD kinase OS=Escherichia coli (strain K12) OX=83333 GN=nadK PE=1 SV=1	P0A7B3	nadK	33 kDa		unknown	5
34	TRUE	Empty	Uncharacterized protein YcbX OS=Escherichia coli (strain K12) OX=83333 GN=ycbX PE=1 SV=1	P75863	ycbX	41 kDa		unknown	5
35	TRUE	Empty	Beta-galactosidase OS=Escherichia coli (strain K12) OX=83333 GN=lacZ PE=1 SV=2	P00722 (+1)	lacZ	116 kDa		unknown	5
36	TRUE	Empty	HTH-type transcriptional repressor NemR OS=Escherichia coli (strain K12) OX=83333 GN=nemR PE=1 SV=1	P67430	nemR	22 kDa		unknown	5
37	TRUE	Empty	Thermoresistant gluconokinase OS=Escherichia coli (strain K12) OX=83333 GN=gntK PE=1 SV=4	P46859	gntK	20 kDa		unknown	5
38	TRUE	Empty	Adenylyl-sulfate kinase OS=Escherichia coli (strain K12) OX=83333 GN=cysC PE=1 SV=2	P0A6J1	cysC	22 kDa		unknown	5
39	TRUE	Empty	Galactitol 1-phosphate 5-dehydrogenase OS=Escherichia coli (strain K12) OX=83333 GN=gatD PE=1 SV=1	P0A9S3	gatD	37 kDa		unknown	4
40	TRUE	Empty	Regulator of sigma D OS=Escherichia coli (strain K12) OX=83333 GN=rsd PE=1 SV=1	P0AFX4	rsd	18 kDa		unknown	4
41	TRUE	Empty	Uncharacterized protein YkgG OS=Escherichia coli (strain K12) OX=83333 GN=ykgG PE=3 SV=2	P77433	ykgG	25 kDa		unknown	4
42	TRUE	Empty	Glucokinase OS=Escherichia coli (strain K12) OX=83333 GN=glk PE=1 SV=1	P0A6V8	glk	35 kDa		unknown	4
43	TRUE	Empty	ATP-dependent RNA helicase RhlE OS=Escherichia coli (strain K12) OX=83333 GN=rhlE PE=1 SV=3	P25888	rhlE	50 kDa		unknown	3
44	TRUE	Empty	30S ribosomal protein S5 OS=Escherichia coli (strain K12) OX=83333 GN=rpsE PE=1 SV=2	P0A7W1	rpsE	18 kDa		unknown	3
45	TRUE	Empty	Cluster of Keratin, type I cytoskeletal 10 OS=Homo sapiens GN=KRT10 PE=1 SV=6 (cRAP039)	cRAP039 [2]	KRT10	59 kDa	TRUE	unknown	3
46	TRUE	Empty	RNA-binding protein Hfq OS=Escherichia coli (strain K12) OX=83333 GN=hfq PE=1 SV=2	P0A6X3	hfq	11 kDa		unknown	3
47	TRUE	Empty	FKBP-type 22 kDa peptidyl-prolyl cis-trans isomerase OS=Escherichia coli (strain K12) OX=83333 GN=fklB PE=1 SV=2	P0A9L3	fklB	22 kDa		unknown	3
48	TRUE	Empty	Keratin, type I cytoskeletal 9 OS=Homo sapiens GN=KRT9 PE=1 SV=3	cRAP041	KRT9	62 kDa	TRUE	unknown	3
49	TRUE	Empty	Right origin-binding protein OS=Escherichia coli (strain K12) OX=83333 GN=rob PE=1 SV=1	P0ACI0	rob	33 kDa		unknown	3
50	TRUE	Empty	Glutamyl-Q tRNA(Asp) synthetase OS=Escherichia coli (strain K12) OX=83333 GN=gluQ PE=1 SV=6	P27305	gluQ	35 kDa		unknown	3
51	TRUE	Empty	D-erythrose-4-phosphate dehydrogenase OS=Escherichia coli (strain K12) OX=83333 GN=epd PE=1 SV=2	P0A9B6	epd	37 kDa		unknown	3
52	TRUE	Empty	Serine hydroxymethyltransferase OS=Escherichia coli (strain K12) OX=83333 GN=glyA PE=1 SV=1	P0A825	glyA	45 kDa		unknown	3
53	TRUE	Empty	TorCAD operon transcriptional regulatory protein TorR OS=Escherichia coli (strain K12) OX=83333 GN=torR PE=1 SV=2	P38684	torR	26 kDa		unknown	3
54	TRUE	Empty	Succinate dehydrogenase flavoprotein subunit OS=Escherichia coli (strain K12) OX=83333 GN=sdhA PE=1 SV=1	P0AC41	sdhA	64 kDa		unknown	2
55	TRUE	Empty	Keratin, type II cytoskeletal 2 epidermal OS=Homo sapiens GN=KRT2 PE=1 SV=2	cRAP053	KRT2	65 kDa	TRUE	unknown	2
56	TRUE	Empty	L-aspartate oxidase OS=Escherichia coli (strain K12) OX=83333 GN=nadB PE=1 SV=4	P10902	nadB	60 kDa		unknown	2
57	TRUE	Empty	50S ribosomal protein L5 OS=Escherichia coli (strain K12) OX=83333 GN=rplE PE=1 SV=2	P62399	rplE	20 kDa		unknown	2
58	TRUE	Empty	HTH-type transcriptional regulator IlvY OS=Escherichia coli (strain K12) OX=83333 GN=ilvY PE=3 SV=1	P05827	ilvY	33 kDa		unknown	2
59	TRUE	Empty	HTH-type transcriptional regulator HdfR OS=Escherichia coli (strain K12) OX=83333 GN=hdfR PE=3 SV=1	P0A8R9	hdfR	32 kDa		unknown	2
60	TRUE	Empty	N-acetylmuramoyl-L-alanine amidase AmiA OS=Escherichia coli (strain K12) OX=83333 GN=amiA PE=1 SV=1	P36548	amiA	31 kDa		unknown	2
61	TRUE	Empty	Universal stress protein UP12 OS=Escherichia coli (strain K12) OX=83333 GN=uspG PE=1 SV=2	P39177	uspG	16 kDa		unknown	2
62	TRUE	Empty	tRNA (guanosine(18)-2'-O)-methyltransferase OS=Escherichia coli (strain K12) OX=83333 GN=trmH PE=1 SV=1	P0AGJ2	trmH	25 kDa		unknown	2
63	TRUE	Empty	Blue light- and temperature-regulated antirepressor BluF OS=Escherichia coli (strain K12) OX=83333 GN=bluF PE=1 SV=1	P75990	bluF	45 kDa		unknown	1
64	TRUE	Empty	30S ribosomal protein S15 OS=Escherichia coli (strain K12) OX=83333 GN=rpsO PE=1 SV=2	P0ADZ4	rpsO	10 kDa		unknown	1
65	TRUE	Empty	Translation initiation factor IF-2 OS=Escherichia coli (strain K12) OX=83333 GN=infB PE=1 SV=1	P0A705	infB	97 kDa		unknown	1
66	TRUE	Empty	Cysteine desulfurase IscS OS=Escherichia coli (strain K12) OX=83333 GN=iscS PE=1 SV=1	P0A6B7	iscS	45 kDa		unknown	1
67	TRUE	Empty	Dihydrolipoyllysine-residue acetyltransferase component of pyruvate dehydrogenase complex OS=Escherichia coli (strain K12) OX=83333 GN=aceF PE=1 SV=3	P06959	aceF	66 kDa		unknown	1
68	TRUE	Empty	Cell division protein FtsZ OS=Escherichia coli (strain K12) OX=83333 GN=ftsZ PE=1 SV=1	P0A9A6	ftsZ	40 kDa		unknown	1
69	TRUE	Empty	30S ribosomal protein S12 OS=Escherichia coli (strain K12) OX=83333 GN=rpsL PE=1 SV=2	P0A7S3	rpsL	14 kDa		unknown	1
70	TRUE	Empty	30S ribosomal protein S10 OS=Escherichia coli (strain K12) OX=83333 GN=rpsJ PE=1 SV=1	P0A7R5	rpsJ	12 kDa		unknown	1
71	TRUE	Empty	Dihydrolipoyl dehydrogenase OS=Escherichia coli (strain K12) OX=83333 GN=lpdA PE=1 SV=2	P0A9P0	lpdA	51 kDa		unknown	1
72	TRUE	Empty	Protein RecA OS=Escherichia coli (strain K12) OX=83333 GN=recA PE=1 SV=2	P0A7G6	recA	38 kDa		unknown	1
73	TRUE	Empty	Ferric uptake regulation protein OS=Escherichia coli (strain K12) OX=83333 GN=fur PE=1 SV=1	P0A9A9	fur	17 kDa		unknown	1
74	TRUE	Empty	Ribosomal RNA small subunit methyltransferase I OS=Escherichia coli (strain K12) OX=83333 GN=rsmI PE=1 SV=1	P67087	rsmI	31 kDa		unknown	1
75	TRUE	Empty	Outer membrane protein assembly factor BamA OS=Escherichia coli (strain K12) OX=83333 GN=bamA PE=1 SV=1	P0A940	bamA	91 kDa		unknown	1
76	TRUE	Empty	Tol-Pal system protein TolB OS=Escherichia coli (strain K12) OX=83333 GN=tolB PE=1 SV=1	P0A855	tolB	46 kDa		unknown	1
77	TRUE	Empty	PTS system mannose-specific EIIAB component OS=Escherichia coli (strain K12) OX=83333 GN=manX PE=1 SV=2	P69797	manX	35 kDa		unknown	1
78	TRUE	Empty	50S ribosomal protein L1 OS=Escherichia coli (strain K12) OX=83333 GN=rplA PE=1 SV=2	P0A7L0	rplA	25 kDa		unknown	1
79	TRUE	Empty	50S ribosomal protein L7/L12 OS=Escherichia coli (strain K12) OX=83333 GN=rplL PE=1 SV=2	P0A7K2	rplL	12 kDa		unknown	1
80	TRUE	Empty	S-ribosylhomocysteine lyase OS=Escherichia coli (strain K12) OX=83333 GN=luxS PE=1 SV=3	P45578	luxS	19 kDa		unknown	1
81	TRUE	Empty	D-alanyl-D-alanine carboxypeptidase DacB OS=Escherichia coli (strain K12) OX=83333 GN=dacB PE=1 SV=2	P24228	dacB	52 kDa		unknown	1
82	TRUE	Empty	50S ribosomal protein L19 OS=Escherichia coli (strain K12) OX=83333 GN=rplS PE=1 SV=2	P0A7K6	rplS	13 kDa		unknown	1
83	TRUE	Empty	30S ribosomal protein S18 OS=Escherichia coli (strain K12) OX=83333 GN=rpsR PE=1 SV=2	P0A7T7	rpsR	9 kDa		unknown	1
84	TRUE	Empty	DNA-binding dual transcriptional regulator OmpR OS=Escherichia coli (strain K12) OX=83333 GN=ompR PE=1 SV=1	P0AA16	ompR	27 kDa		unknown	1
85	TRUE	Empty	30S ribosomal protein S20 OS=Escherichia coli (strain K12) OX=83333 GN=rpsT PE=1 SV=2	P0A7U7	rpsT	10 kDa		unknown	1
86	TRUE	Empty	NADH-quinone oxidoreductase subunit F OS=Escherichia coli (strain K12) OX=83333 GN=nuoF PE=1 SV=3	P31979	nuoF	49 kDa		unknown	1
87	TRUE	Empty	Uncharacterized protein YbgA OS=Escherichia coli (strain K12) OX=83333 GN=ybgA PE=4 SV=1	P24252	ybgA	20 kDa		unknown	1
88	TRUE	Empty	Carbohydrate diacid regulator OS=Escherichia coli (strain K12) OX=83333 GN=cdaR PE=1 SV=2	P37047	cdaR	44 kDa		unknown	1
89	TRUE	Empty	Fatty acid metabolism regulator protein OS=Escherichia coli (strain K12) OX=83333 GN=fadR PE=1 SV=2	P0A8V6	fadR	27 kDa		unknown	1
90	TRUE	Empty	Glycerol-3-phosphate regulon repressor OS=Escherichia coli (strain K12) OX=83333 GN=glpR PE=1 SV=1	P0ACL0	glpR	28 kDa		unknown	1
END OF FILE

## Sheet: PF3D7_0826100
#P1858_200125, Samples Report created on 01/22/2025
PfHEUL
#	Visible?	Starred?	Identified Proteins (437)	Accession Number	Alternate ID	Molecular Weight	Protein Grouping Ambiguity	Taxonomy	Total Spectrum Count
1	TRUE	Empty	HECT-like E3 ubiquitin ligase, putative OS=Plasmodium falciparum (isolate 3D7) OX=36329 GN=PF3D7_0826100 PE=4 SV=1	Q8IB94	PF3D7_0826100	1005 kDa		unknown	236
2	TRUE	Empty	FKBP-type peptidyl-prolyl cis-trans isomerase SlyD OS=Escherichia coli (strain K12) OX=83333 GN=slyD PE=1 SV=1	P0A9K9	slyD	21 kDa		unknown	61
3	TRUE	Empty	Trypsin OS=Sus scrofa PE=1 SV=1	cRAP112		24 kDa		unknown	43
4	TRUE	Empty	cAMP-activated global transcriptional regulator CRP OS=Escherichia coli (strain K12) OX=83333 GN=crp PE=1 SV=1	P0ACJ8	crp	24 kDa		unknown	29
5	TRUE	Empty	Ribosomal RNA large subunit methyltransferase G OS=Escherichia coli (strain K12) OX=83333 GN=rlmG PE=1 SV=2	P42596	rlmG	42 kDa		unknown	27
6	TRUE	Empty	Type II NADH:quinone oxidoreductase OS=Escherichia coli (strain K12) OX=83333 GN=ndh PE=1 SV=2	P00393	ndh	47 kDa		unknown	12
7	TRUE	Empty	23S rRNA (guanine(745)-N(1))-methyltransferase OS=Escherichia coli (strain K12) OX=83333 GN=rlmA PE=1 SV=1	P36999	rlmA	30 kDa		unknown	12
8	TRUE	Empty	Hydroxymethylpyrimidine/phosphomethylpyrimidine kinase OS=Escherichia coli (strain K12) OX=83333 GN=thiD PE=1 SV=1	P76422	thiD	29 kDa		unknown	12
9	TRUE	Empty	tRNA (guanine-N(7)-)-methyltransferase OS=Escherichia coli (strain K12) OX=83333 GN=trmB PE=1 SV=1	P0A8I5	trmB	27 kDa		unknown	11
10	TRUE	Empty	Soluble pyridine nucleotide transhydrogenase OS=Escherichia coli (strain K12) OX=83333 GN=sthA PE=1 SV=5	P27306	sthA	52 kDa		unknown	10
11	TRUE	Empty	ATP-dependent RNA helicase RhlE OS=Escherichia coli (strain K12) OX=83333 GN=rhlE PE=1 SV=3	P25888	rhlE	50 kDa		unknown	9
12	TRUE	Empty	50S ribosomal protein L13 OS=Escherichia coli (strain K12) OX=83333 GN=rplM PE=1 SV=1	P0AA10	rplM	16 kDa		unknown	9
13	TRUE	Empty	Ribosomal small subunit pseudouridine synthase A OS=Escherichia coli (strain K12) OX=83333 GN=rsuA PE=1 SV=1	P0AA43	rsuA	26 kDa		unknown	9
14	TRUE	Empty	Tyrosine recombinase XerD OS=Escherichia coli (strain K12) OX=83333 GN=xerD PE=1 SV=1	P0A8P8	xerD	34 kDa		unknown	8
15	TRUE	Empty	Succinylornithine transaminase OS=Escherichia coli (strain K12) OX=83333 GN=astC PE=1 SV=1	P77581	astC	44 kDa		unknown	8
16	TRUE	Empty	50S ribosomal protein L2 OS=Escherichia coli (strain K12) OX=83333 GN=rplB PE=1 SV=2	P60422	rplB	30 kDa		unknown	7
17	TRUE	Empty	30S ribosomal protein S4 OS=Escherichia coli (strain K12) OX=83333 GN=rpsD PE=1 SV=2	P0A7V8	rpsD	23 kDa		unknown	7
18	TRUE	Empty	Keratin, type II cytoskeletal 1 OS=Homo sapiens GN=KRT1 PE=1 SV=6	cRAP054	KRT1	66 kDa	TRUE	unknown	7
19	TRUE	Empty	Transcriptional regulator YqjI OS=Escherichia coli (strain K12) OX=83333 GN=yqjI PE=1 SV=1	P64588	yqjI	23 kDa		unknown	6
20	TRUE	Empty	Cluster of Keratin, type I cytoskeletal 10 OS=Homo sapiens GN=KRT10 PE=1 SV=6 (cRAP039)	cRAP039 [2]	KRT10	59 kDa	TRUE	unknown	6
21	TRUE	Empty	50S ribosomal protein L15 OS=Escherichia coli (strain K12) OX=83333 GN=rplO PE=1 SV=1	P02413	rplO	15 kDa		unknown	6
22	TRUE	Empty	30S ribosomal protein S3 OS=Escherichia coli (strain K12) OX=83333 GN=rpsC PE=1 SV=2	P0A7V3	rpsC	26 kDa		unknown	5
23	TRUE	Empty	30S ribosomal protein S2 OS=Escherichia coli (strain K12) OX=83333 GN=rpsB PE=1 SV=2	P0A7V0	rpsB	27 kDa		unknown	5
24	TRUE	Empty	30S ribosomal protein S13 OS=Escherichia coli (strain K12) OX=83333 GN=rpsM PE=1 SV=2	P0A7S9	rpsM	13 kDa		unknown	5
25	TRUE	Empty	Ferric uptake regulation protein OS=Escherichia coli (strain K12) OX=83333 GN=fur PE=1 SV=1	P0A9A9	fur	17 kDa		unknown	5
26	TRUE	Empty	Regulator of sigma D OS=Escherichia coli (strain K12) OX=83333 GN=rsd PE=1 SV=1	P0AFX4	rsd	18 kDa		unknown	5
27	TRUE	Empty	Uncharacterized protein YcbX OS=Escherichia coli (strain K12) OX=83333 GN=ycbX PE=1 SV=1	P75863	ycbX	41 kDa		unknown	5
28	TRUE	Empty	Right origin-binding protein OS=Escherichia coli (strain K12) OX=83333 GN=rob PE=1 SV=1	P0ACI0	rob	33 kDa		unknown	5
29	TRUE	Empty	Protein YdcF OS=Escherichia coli (strain K12) OX=83333 GN=ydcF PE=1 SV=3	P34209	ydcF	30 kDa		unknown	5
30	TRUE	Empty	Multifunctional CCA protein OS=Escherichia coli (strain K12) OX=83333 GN=cca PE=1 SV=1	P06961	cca	46 kDa		unknown	5
31	TRUE	Empty	Dihydrofolate synthase/folylpolyglutamate synthase OS=Escherichia coli (strain K12) OX=83333 GN=folC PE=1 SV=2	P08192	folC	45 kDa		unknown	5
32	TRUE	Empty	GTP cyclohydrolase 1 OS=Escherichia coli (strain K12) OX=83333 GN=folE PE=1 SV=2	P0A6T5	folE	25 kDa		unknown	4
33	TRUE	Empty	50S ribosomal protein L14 OS=Escherichia coli (strain K12) OX=83333 GN=rplN PE=1 SV=1	P0ADY3	rplN	14 kDa		unknown	4
34	TRUE	Empty	Keratin, type II cytoskeletal 2 epidermal OS=Homo sapiens GN=KRT2 PE=1 SV=2	cRAP053	KRT2	65 kDa	TRUE	unknown	4
35	TRUE	Empty	Tyrosine recombinase XerC OS=Escherichia coli (strain K12) OX=83333 GN=xerC PE=1 SV=1	P0A8P6	xerC	34 kDa		unknown	4
36	TRUE	Empty	FKBP-type 22 kDa peptidyl-prolyl cis-trans isomerase OS=Escherichia coli (strain K12) OX=83333 GN=fklB PE=1 SV=2	P0A9L3	fklB	22 kDa		unknown	4
37	TRUE	Empty	Keratin, type I cytoskeletal 9 OS=Homo sapiens GN=KRT9 PE=1 SV=3	cRAP041	KRT9	62 kDa	TRUE	unknown	4
38	TRUE	Empty	Uncharacterized protein YieE OS=Escherichia coli (strain K12) OX=83333 GN=yieE PE=4 SV=2	P0ADM8	yieE	28 kDa		unknown	4
39	TRUE	Empty	Adenylyl-sulfate kinase OS=Escherichia coli (strain K12) OX=83333 GN=cysC PE=1 SV=2	P0A6J1	cysC	22 kDa		unknown	4
40	TRUE	Empty	30S ribosomal protein S5 OS=Escherichia coli (strain K12) OX=83333 GN=rpsE PE=1 SV=2	P0A7W1	rpsE	18 kDa		unknown	3
41	TRUE	Empty	30S ribosomal protein S12 OS=Escherichia coli (strain K12) OX=83333 GN=rpsL PE=1 SV=2	P0A7S3	rpsL	14 kDa		unknown	3
42	TRUE	Empty	Galactitol 1-phosphate 5-dehydrogenase OS=Escherichia coli (strain K12) OX=83333 GN=gatD PE=1 SV=1	P0A9S3	gatD	37 kDa		unknown	3
43	TRUE	Empty	50S ribosomal protein L27 OS=Escherichia coli (strain K12) OX=83333 GN=rpmA PE=1 SV=2	P0A7L8	rpmA	9 kDa		unknown	3
44	TRUE	Empty	HTH-type transcriptional regulator UidR OS=Escherichia coli (strain K12) OX=83333 GN=uidR PE=4 SV=1	P0ACT6	uidR	22 kDa		unknown	3
45	TRUE	Empty	30S ribosomal protein S11 OS=Escherichia coli (strain K12) OX=83333 GN=rpsK PE=1 SV=2	P0A7R9	rpsK	14 kDa		unknown	3
46	TRUE	Empty	Thermoresistant gluconokinase OS=Escherichia coli (strain K12) OX=83333 GN=gntK PE=1 SV=4	P46859	gntK	20 kDa		unknown	3
47	TRUE	Empty	Spermidine N(1)-acetyltransferase OS=Escherichia coli (strain K12) OX=83333 GN=speG PE=1 SV=2	P0A951	speG	22 kDa		unknown	3
48	TRUE	Empty	Hydrogenase-2 small chain OS=Escherichia coli (strain K12) OX=83333 GN=hybO PE=1 SV=1	P69741	hybO	40 kDa		unknown	3
49	TRUE	Empty	N-acetylmuramoyl-L-alanine amidase AmiA OS=Escherichia coli (strain K12) OX=83333 GN=amiA PE=1 SV=1	P36548	amiA	31 kDa		unknown	3
50	TRUE	Empty	D-amino acid dehydrogenase OS=Escherichia coli (strain K12) OX=83333 GN=dadA PE=1 SV=1	P0A6J5	dadA	48 kDa		unknown	3
51	TRUE	Empty	Uncharacterized protein YbgA OS=Escherichia coli (strain K12) OX=83333 GN=ybgA PE=4 SV=1	P24252	ybgA	20 kDa		unknown	3
52	TRUE	Empty	Transcription termination factor Rho OS=Escherichia coli (strain K12) OX=83333 GN=rho PE=1 SV=1	P0AG30	rho	47 kDa		unknown	2
53	TRUE	Empty	L-fucose operon activator OS=Escherichia coli (strain K12) OX=83333 GN=fucR PE=4 SV=1	P0ACK8	fucR	27 kDa		unknown	2
54	TRUE	Empty	NAD-capped RNA hydrolase NudC OS=Escherichia coli (strain K12) OX=83333 GN=nudC PE=1 SV=2	P32664	nudC	30 kDa		unknown	2
55	TRUE	Empty	30S ribosomal protein S19 OS=Escherichia coli (strain K12) OX=83333 GN=rpsS PE=1 SV=2	P0A7U3	rpsS	10 kDa		unknown	2
56	TRUE	Empty	50S ribosomal protein L3 OS=Escherichia coli (strain K12) OX=83333 GN=rplC PE=1 SV=1	P60438	rplC	22 kDa		unknown	2
57	TRUE	Empty	HTH-type transcriptional repressor NemR OS=Escherichia coli (strain K12) OX=83333 GN=nemR PE=1 SV=1	P67430	nemR	22 kDa		unknown	2
58	TRUE	Empty	30S ribosomal protein S14 OS=Escherichia coli (strain K12) OX=83333 GN=rpsN PE=1 SV=2	P0AG59	rpsN	12 kDa		unknown	2
59	TRUE	Empty	Glutamyl-Q tRNA(Asp) synthetase OS=Escherichia coli (strain K12) OX=83333 GN=gluQ PE=1 SV=6	P27305	gluQ	35 kDa		unknown	2
60	TRUE	Empty	HTH-type transcriptional repressor CsqR OS=Escherichia coli (strain K12) OX=83333 GN=csqR PE=1 SV=2	P32144	csqR	29 kDa		unknown	2
61	TRUE	Empty	Luciferase-like monooxygenase OS=Escherichia coli (strain K12) OX=83333 GN=yhbW PE=4 SV=1	P0ADV5	yhbW	37 kDa		unknown	2
62	TRUE	Empty	Glycerol-3-phosphate regulon repressor OS=Escherichia coli (strain K12) OX=83333 GN=glpR PE=1 SV=1	P0ACL0	glpR	28 kDa		unknown	2
63	TRUE	Empty	Uncharacterized protein YciW OS=Escherichia coli (strain K12) OX=83333 GN=yciW PE=4 SV=2	P76035	yciW	42 kDa		unknown	2
64	TRUE	Empty	Cluster of Chaperone protein DnaK OS=Escherichia coli (strain K12) OX=83333 GN=dnaK PE=1 SV=2 (P0A6Y8)	P0A6Y8 [2]	dnaK	69 kDa	TRUE	unknown	1
65	TRUE	Empty	Chaperone protein DnaJ OS=Escherichia coli (strain K12) OX=83333 GN=dnaJ PE=1 SV=3	P08622	dnaJ	41 kDa		unknown	1
66	TRUE	Empty	Elongation factor Tu 1 OS=Escherichia coli (strain K12) OX=83333 GN=tufA PE=1 SV=1	P0CE47 (+1)	tufA	43 kDa		unknown	1
67	TRUE	Empty	Succinate dehydrogenase flavoprotein subunit OS=Escherichia coli (strain K12) OX=83333 GN=sdhA PE=1 SV=1	P0AC41	sdhA	64 kDa		unknown	1
68	TRUE	Empty	50S ribosomal protein L17 OS=Escherichia coli (strain K12) OX=83333 GN=rplQ PE=1 SV=1	P0AG44	rplQ	14 kDa		unknown	1
69	TRUE	Empty	Cysteine desulfurase IscS OS=Escherichia coli (strain K12) OX=83333 GN=iscS PE=1 SV=1	P0A6B7	iscS	45 kDa		unknown	1
70	TRUE	Empty	Ribosome maturation factor RimM OS=Escherichia coli (strain K12) OX=83333 GN=rimM PE=1 SV=1	P0A7X6	rimM	21 kDa		unknown	1
71	TRUE	Empty	NAD kinase OS=Escherichia coli (strain K12) OX=83333 GN=nadK PE=1 SV=1	P0A7B3	nadK	33 kDa		unknown	1
72	TRUE	Empty	Ribosomal RNA small subunit methyltransferase I OS=Escherichia coli (strain K12) OX=83333 GN=rsmI PE=1 SV=1	P67087	rsmI	31 kDa		unknown	1
73	TRUE	Empty	Glycine cleavage system transcriptional activator OS=Escherichia coli (strain K12) OX=83333 GN=gcvA PE=1 SV=1	P0A9F6	gcvA	34 kDa		unknown	1
74	TRUE	Empty	50S ribosomal protein L18 OS=Escherichia coli (strain K12) OX=83333 GN=rplR PE=1 SV=1	P0C018	rplR	13 kDa		unknown	1
75	TRUE	Empty	Uncharacterized protein YghW OS=Escherichia coli (strain K12) OX=83333 GN=yghW PE=4 SV=1	P64574	yghW	11 kDa		unknown	1
76	TRUE	Empty	S-ribosylhomocysteine lyase OS=Escherichia coli (strain K12) OX=83333 GN=luxS PE=1 SV=3	P45578	luxS	19 kDa		unknown	1
77	TRUE	Empty	Macrodomain Ter protein OS=Escherichia coli (strain K12) OX=83333 GN=matP PE=1 SV=1	P0A8N0	matP	18 kDa		unknown	1
78	TRUE	Empty	D-erythrose-4-phosphate dehydrogenase OS=Escherichia coli (strain K12) OX=83333 GN=epd PE=1 SV=2	P0A9B6	epd	37 kDa		unknown	1
79	TRUE	Empty	50S ribosomal protein L16 OS=Escherichia coli (strain K12) OX=83333 GN=rplP PE=1 SV=1	P0ADY7	rplP	15 kDa		unknown	1
80	TRUE	Empty	30S ribosomal protein S18 OS=Escherichia coli (strain K12) OX=83333 GN=rpsR PE=1 SV=2	P0A7T7	rpsR	9 kDa		unknown	1
81	TRUE	Empty	Fe/S biogenesis protein NfuA OS=Escherichia coli (strain K12) OX=83333 GN=nfuA PE=1 SV=1	P63020	nfuA	21 kDa		unknown	1
82	TRUE	Empty	Zinc-binding GTPase YeiR OS=Escherichia coli (strain K12) OX=83333 GN=yeiR PE=1 SV=2	P33030	yeiR	36 kDa		unknown	1
83	TRUE	Empty	30S ribosomal protein S20 OS=Escherichia coli (strain K12) OX=83333 GN=rpsT PE=1 SV=2	P0A7U7	rpsT	10 kDa		unknown	1
84	TRUE	Empty	Lipoyl synthase OS=Escherichia coli (strain K12) OX=83333 GN=lipA PE=1 SV=1	P60716	lipA	36 kDa		unknown	1
85	TRUE	Empty	Serine hydroxymethyltransferase OS=Escherichia coli (strain K12) OX=83333 GN=glyA PE=1 SV=1	P0A825	glyA	45 kDa		unknown	1
86	TRUE	Empty	Uncharacterized protein YigI OS=Escherichia coli (strain K12) OX=83333 GN=yigI PE=4 SV=1	P0ADP2	yigI	17 kDa		unknown	1
END OF FILE

## Sheet: PF3D7_1225800
#P1858_200125, Samples Report created on 01/22/2025
PfE1
#	Visible?	Starred?	Identified Proteins (437)	Accession Number	Alternate ID	Molecular Weight	Protein Grouping Ambiguity	Taxonomy	Total Spectrum Count
1	TRUE	Empty	Ubiquitin-activating enzyme E1 OS=Plasmodium falciparum (isolate 3D7) OX=36329 GN=PF3D7_1225800 PE=3 SV=1	Q8I5F9	PF3D7_1225800	132 kDa		unknown	421
2	TRUE	Empty	cAMP-activated global transcriptional regulator CRP OS=Escherichia coli (strain K12) OX=83333 GN=crp PE=1 SV=1	P0ACJ8	crp	24 kDa		unknown	37
3	TRUE	Empty	Trypsin OS=Sus scrofa PE=1 SV=1	cRAP112		24 kDa		unknown	32
4	TRUE	Empty	Ribosomal RNA large subunit methyltransferase G OS=Escherichia coli (strain K12) OX=83333 GN=rlmG PE=1 SV=2	P42596	rlmG	42 kDa		unknown	25
5	TRUE	Empty	GTP cyclohydrolase 1 OS=Escherichia coli (strain K12) OX=83333 GN=folE PE=1 SV=2	P0A6T5	folE	25 kDa		unknown	17
6	TRUE	Empty	Periplasmic serine endoprotease DegP OS=Escherichia coli (strain K12) OX=83333 GN=degP PE=1 SV=1	P0C0V0	degP	49 kDa		unknown	16
7	TRUE	Empty	Elongation factor Ts OS=Escherichia coli (strain K12) OX=83333 GN=tsf PE=1 SV=2	P0A6P1	tsf	30 kDa		unknown	16
8	TRUE	Empty	23S rRNA (guanine(745)-N(1))-methyltransferase OS=Escherichia coli (strain K12) OX=83333 GN=rlmA PE=1 SV=1	P36999	rlmA	30 kDa		unknown	15
9	TRUE	Empty	Cluster of Chaperone protein DnaK OS=Escherichia coli (strain K12) OX=83333 GN=dnaK PE=1 SV=2 (P0A6Y8)	P0A6Y8 [2]	dnaK	69 kDa	TRUE	unknown	14
10	TRUE	Empty	Tol-Pal system protein TolB OS=Escherichia coli (strain K12) OX=83333 GN=tolB PE=1 SV=1	P0A855	tolB	46 kDa		unknown	13
11	TRUE	Empty	Multidrug efflux pump subunit AcrA OS=Escherichia coli (strain K12) OX=83333 GN=acrA PE=1 SV=1	P0AE06	acrA	42 kDa	TRUE	unknown	11
12	TRUE	Empty	Succinate dehydrogenase flavoprotein subunit OS=Escherichia coli (strain K12) OX=83333 GN=sdhA PE=1 SV=1	P0AC41	sdhA	64 kDa		unknown	11
13	TRUE	Empty	Succinylornithine transaminase OS=Escherichia coli (strain K12) OX=83333 GN=astC PE=1 SV=1	P77581	astC	44 kDa		unknown	11
14	TRUE	Empty	Cluster of Fumarate hydratase class I, aerobic OS=Escherichia coli (strain K12) OX=83333 GN=fumA PE=1 SV=2 (P0AC33)	P0AC33 [2]	fumA	60 kDa	TRUE	unknown	11
15	TRUE	Empty	Alanine--tRNA ligase OS=Escherichia coli (strain K12) OX=83333 GN=alaS PE=1 SV=2	P00957	alaS	96 kDa		unknown	10
16	TRUE	Empty	Succinate--CoA ligase [ADP-forming] subunit alpha OS=Escherichia coli (strain K12) OX=83333 GN=sucD PE=1 SV=2	P0AGE9	sucD	30 kDa		unknown	10
17	TRUE	Empty	Soluble pyridine nucleotide transhydrogenase OS=Escherichia coli (strain K12) OX=83333 GN=sthA PE=1 SV=5	P27306	sthA	52 kDa		unknown	9
18	TRUE	Empty	Periplasmic chaperone PpiD OS=Escherichia coli (strain K12) OX=83333 GN=ppiD PE=1 SV=1	P0ADY1	ppiD	68 kDa		unknown	9
19	TRUE	Empty	D-methionine-binding lipoprotein MetQ OS=Escherichia coli (strain K12) OX=83333 GN=metQ PE=1 SV=2	P28635	metQ	29 kDa		unknown	9
20	TRUE	Empty	Formate acetyltransferase 1 OS=Escherichia coli (strain K12) OX=83333 GN=pflB PE=1 SV=2	P09373	pflB	85 kDa		unknown	8
21	TRUE	Empty	Succinate--CoA ligase [ADP-forming] subunit beta OS=Escherichia coli (strain K12) OX=83333 GN=sucC PE=1 SV=1	P0A836	sucC	41 kDa		unknown	8
22	TRUE	Empty	Bifunctional chorismate mutase/prephenate dehydratase OS=Escherichia coli (strain K12) OX=83333 GN=pheA PE=1 SV=1	P0A9J8	pheA	43 kDa		unknown	8
23	TRUE	Empty	Pyruvate kinase II OS=Escherichia coli (strain K12) OX=83333 GN=pykA PE=1 SV=3	P21599	pykA	51 kDa		unknown	8
24	TRUE	Empty	2-oxoglutarate dehydrogenase E1 component OS=Escherichia coli (strain K12) OX=83333 GN=sucA PE=1 SV=1	P0AFG3	sucA	105 kDa		unknown	7
25	TRUE	Empty	Cell division topological specificity factor OS=Escherichia coli (strain K12) OX=83333 GN=minE PE=1 SV=1	P0A734	minE	10 kDa		unknown	7
26	TRUE	Empty	Glycogen synthase OS=Escherichia coli (strain K12) OX=83333 GN=glgA PE=1 SV=1	P0A6U8	glgA	53 kDa		unknown	7
27	TRUE	Empty	Transcription antitermination protein NusB OS=Escherichia coli (strain K12) OX=83333 GN=nusB PE=1 SV=1	P0A780	nusB	16 kDa		unknown	7
28	TRUE	Empty	Lactose operon repressor OS=Escherichia coli (strain K12) OX=83333 GN=lacI PE=1 SV=3	P03023	lacI	39 kDa		unknown	6
29	TRUE	Empty	Transcription termination factor Rho OS=Escherichia coli (strain K12) OX=83333 GN=rho PE=1 SV=1	P0AG30	rho	47 kDa		unknown	6
30	TRUE	Empty	Bifunctional aldehyde-alcohol dehydrogenase AdhE OS=Escherichia coli (strain K12) OX=83333 GN=adhE PE=1 SV=2	P0A9Q7	adhE	96 kDa		unknown	6
31	TRUE	Empty	Galactoside O-acetyltransferase OS=Escherichia coli (strain K12) OX=83333 GN=lacA PE=1 SV=1	P07464	lacA	23 kDa		unknown	6
32	TRUE	Empty	Sulfite reductase [NADPH] hemoprotein beta-component OS=Escherichia coli (strain K12) OX=83333 GN=cysI PE=1 SV=4	P17846	cysI	64 kDa		unknown	6
33	TRUE	Empty	Protein YdgH OS=Escherichia coli (strain K12) OX=83333 GN=ydgH PE=1 SV=1	P76177	ydgH	34 kDa		unknown	6
34	TRUE	Empty	Co-chaperonin GroES OS=Escherichia coli (strain K12) OX=83333 GN=groES PE=1 SV=1	P0A6F9	groES	10 kDa		unknown	6
35	TRUE	Empty	Elongation factor Tu 1 OS=Escherichia coli (strain K12) OX=83333 GN=tufA PE=1 SV=1	P0CE47 (+1)	tufA	43 kDa		unknown	5
36	TRUE	Empty	30S ribosomal protein S10 OS=Escherichia coli (strain K12) OX=83333 GN=rpsJ PE=1 SV=1	P0A7R5	rpsJ	12 kDa		unknown	5
37	TRUE	Empty	ATP-dependent zinc metalloprotease FtsH OS=Escherichia coli (strain K12) OX=83333 GN=ftsH PE=1 SV=1	P0AAI3	ftsH	71 kDa		unknown	5
38	TRUE	Empty	Uncharacterized protein YcbX OS=Escherichia coli (strain K12) OX=83333 GN=ycbX PE=1 SV=1	P75863	ycbX	41 kDa		unknown	5
39	TRUE	Empty	50S ribosomal protein L7/L12 OS=Escherichia coli (strain K12) OX=83333 GN=rplL PE=1 SV=2	P0A7K2	rplL	12 kDa		unknown	5
40	TRUE	Empty	Isocitrate dehydrogenase [NADP] OS=Escherichia coli (strain K12) OX=83333 GN=icd PE=1 SV=1	P08200	icd	46 kDa		unknown	5
41	TRUE	Empty	DNA-binding dual transcriptional regulator OmpR OS=Escherichia coli (strain K12) OX=83333 GN=ompR PE=1 SV=1	P0AA16	ompR	27 kDa		unknown	5
42	TRUE	Empty	Guanosine-5'-triphosphate,3'-diphosphate pyrophosphatase OS=Escherichia coli (strain K12) OX=83333 GN=gppA PE=1 SV=3	P25552	gppA	55 kDa		unknown	5
43	TRUE	Empty	Periplasmic oligopeptide-binding protein OS=Escherichia coli (strain K12) OX=83333 GN=oppA PE=1 SV=2	P23843	oppA	61 kDa		unknown	5
44	TRUE	Empty	Ecotin OS=Escherichia coli (strain K12) OX=83333 GN=eco PE=1 SV=1	P23827	eco	18 kDa		unknown	5
45	TRUE	Empty	Ribose import binding protein RbsB OS=Escherichia coli (strain K12) OX=83333 GN=rbsB PE=1 SV=1	P02925	rbsB	31 kDa		unknown	5
46	TRUE	Empty	tRNA (guanine-N(7)-)-methyltransferase OS=Escherichia coli (strain K12) OX=83333 GN=trmB PE=1 SV=1	P0A8I5	trmB	27 kDa		unknown	4
47	TRUE	Empty	ATP-dependent protease ATPase subunit HslU OS=Escherichia coli (strain K12) OX=83333 GN=hslU PE=1 SV=1	P0A6H5	hslU	50 kDa		unknown	4
48	TRUE	Empty	Periplasmic pH-dependent serine endoprotease DegQ OS=Escherichia coli (strain K12) OX=83333 GN=degQ PE=1 SV=1	P39099	degQ	47 kDa		unknown	4
49	TRUE	Empty	Ribonuclease E OS=Escherichia coli (strain K12) OX=83333 GN=rne PE=1 SV=6	P21513	rne	118 kDa		unknown	4
50	TRUE	Empty	Ribosomal RNA small subunit methyltransferase I OS=Escherichia coli (strain K12) OX=83333 GN=rsmI PE=1 SV=1	P67087	rsmI	31 kDa		unknown	4
51	TRUE	Empty	Cytoskeleton protein RodZ OS=Escherichia coli (strain K12) OX=83333 GN=rodZ PE=1 SV=2	P27434	rodZ	36 kDa		unknown	4
52	TRUE	Empty	Septum site-determining protein MinD OS=Escherichia coli (strain K12) OX=83333 GN=minD PE=1 SV=2	P0AEZ3	minD	30 kDa		unknown	4
53	TRUE	Empty	Aconitate hydratase B OS=Escherichia coli (strain K12) OX=83333 GN=acnB PE=1 SV=3	P36683	acnB	94 kDa	TRUE	unknown	4
54	TRUE	Empty	Glycine--tRNA ligase beta subunit OS=Escherichia coli (strain K12) OX=83333 GN=glyS PE=1 SV=4	P00961	glyS	77 kDa		unknown	4
55	TRUE	Empty	DNA-directed RNA polymerase subunit omega OS=Escherichia coli (strain K12) OX=83333 GN=rpoZ PE=1 SV=1	P0A800	rpoZ	10 kDa		unknown	4
56	TRUE	Empty	Maltose operon periplasmic protein OS=Escherichia coli (strain K12) OX=83333 GN=malM PE=3 SV=1	P03841	malM	32 kDa		unknown	4
57	TRUE	Empty	Sigma-E factor regulatory protein RseB OS=Escherichia coli (strain K12) OX=83333 GN=rseB PE=1 SV=1	P0AFX9	rseB	36 kDa		unknown	4
58	TRUE	Empty	Peptidase B OS=Escherichia coli (strain K12) OX=83333 GN=pepB PE=1 SV=2	P37095	pepB	46 kDa		unknown	4
59	TRUE	Empty	FKBP-type peptidyl-prolyl cis-trans isomerase FkpA OS=Escherichia coli (strain K12) OX=83333 GN=fkpA PE=1 SV=1	P45523	fkpA	29 kDa		unknown	4
60	TRUE	Empty	Dihydroxy-acid dehydratase OS=Escherichia coli (strain K12) OX=83333 GN=ilvD PE=1 SV=5	P05791	ilvD	66 kDa		unknown	4
61	TRUE	Empty	N-succinylglutamate 5-semialdehyde dehydrogenase OS=Escherichia coli (strain K12) OX=83333 GN=astD PE=1 SV=1	P76217	astD	53 kDa		unknown	4
62	TRUE	Empty	Translation initiation factor IF-2 OS=Escherichia coli (strain K12) OX=83333 GN=infB PE=1 SV=1	P0A705	infB	97 kDa		unknown	3
63	TRUE	Empty	Cysteine desulfurase IscS OS=Escherichia coli (strain K12) OX=83333 GN=iscS PE=1 SV=1	P0A6B7	iscS	45 kDa		unknown	3
64	TRUE	Empty	Dihydrolipoyl dehydrogenase OS=Escherichia coli (strain K12) OX=83333 GN=lpdA PE=1 SV=2	P0A9P0	lpdA	51 kDa		unknown	3
65	TRUE	Empty	Galactitol 1-phosphate 5-dehydrogenase OS=Escherichia coli (strain K12) OX=83333 GN=gatD PE=1 SV=1	P0A9S3	gatD	37 kDa		unknown	3
66	TRUE	Empty	Cluster of Elongation factor G OS=Escherichia coli (strain K12) OX=83333 GN=fusA PE=1 SV=2 (P0A6M8)	P0A6M8 [2]	fusA	78 kDa	TRUE	unknown	3
67	TRUE	Empty	Chaperone protein Skp OS=Escherichia coli (strain K12) OX=83333 GN=skp PE=1 SV=1	P0AEU7	skp	18 kDa		unknown	3
68	TRUE	Empty	FKBP-type 22 kDa peptidyl-prolyl cis-trans isomerase OS=Escherichia coli (strain K12) OX=83333 GN=fklB PE=1 SV=2	P0A9L3	fklB	22 kDa		unknown	3
69	TRUE	Empty	NAD kinase OS=Escherichia coli (strain K12) OX=83333 GN=nadK PE=1 SV=1	P0A7B3	nadK	33 kDa		unknown	3
70	TRUE	Empty	Bifunctional polymyxin resistance protein ArnA OS=Escherichia coli (strain K12) OX=83333 GN=arnA PE=1 SV=1	P77398	arnA	74 kDa		unknown	3
71	TRUE	Empty	Right origin-binding protein OS=Escherichia coli (strain K12) OX=83333 GN=rob PE=1 SV=1	P0ACI0	rob	33 kDa		unknown	3
72	TRUE	Empty	HTH-type transcriptional repressor NemR OS=Escherichia coli (strain K12) OX=83333 GN=nemR PE=1 SV=1	P67430	nemR	22 kDa		unknown	3
73	TRUE	Empty	Chaperone protein HtpG OS=Escherichia coli (strain K12) OX=83333 GN=htpG PE=1 SV=1	P0A6Z3	htpG	71 kDa		unknown	3
74	TRUE	Empty	UPF0227 protein YcfP OS=Escherichia coli (strain K12) OX=83333 GN=ycfP PE=1 SV=1	P0A8E1	ycfP	21 kDa		unknown	3
75	TRUE	Empty	50S ribosomal protein L11 OS=Escherichia coli (strain K12) OX=83333 GN=rplK PE=1 SV=2	P0A7J7	rplK	15 kDa		unknown	3
76	TRUE	Empty	Transcription termination/antitermination protein NusG OS=Escherichia coli (strain K12) OX=83333 GN=nusG PE=1 SV=2	P0AFG0	nusG	21 kDa		unknown	3
77	TRUE	Empty	Protein YdgA OS=Escherichia coli (strain K12) OX=83333 GN=ydgA PE=1 SV=1	P77804	ydgA	55 kDa		unknown	3
78	TRUE	Empty	D-erythrose-4-phosphate dehydrogenase OS=Escherichia coli (strain K12) OX=83333 GN=epd PE=1 SV=2	P0A9B6	epd	37 kDa		unknown	3
79	TRUE	Empty	Thioredoxin 1 OS=Escherichia coli (strain K12) OX=83333 GN=trxA PE=1 SV=2	P0AA25	trxA	12 kDa		unknown	3
80	TRUE	Empty	Uncharacterized protein YkgG OS=Escherichia coli (strain K12) OX=83333 GN=ykgG PE=3 SV=2	P77433	ykgG	25 kDa		unknown	3
81	TRUE	Empty	Uncharacterized HTH-type transcriptional regulator YeiE OS=Escherichia coli (strain K12) OX=83333 GN=yeiE PE=3 SV=1	P0ACR4	yeiE	33 kDa		unknown	3
82	TRUE	Empty	Protein YdcF OS=Escherichia coli (strain K12) OX=83333 GN=ydcF PE=1 SV=3	P34209	ydcF	30 kDa		unknown	3
83	TRUE	Empty	Cell division protein DedD OS=Escherichia coli (strain K12) OX=83333 GN=dedD PE=1 SV=2	P09549	dedD	23 kDa		unknown	3
84	TRUE	Empty	DNA-binding protein HU-alpha OS=Escherichia coli (strain K12) OX=83333 GN=hupA PE=1 SV=1	P0ACF0	hupA	10 kDa		unknown	3
85	TRUE	Empty	Uncharacterized protein YigI OS=Escherichia coli (strain K12) OX=83333 GN=yigI PE=4 SV=1	P0ADP2	yigI	17 kDa		unknown	3
86	TRUE	Empty	HTH-type transcriptional regulator DsdC OS=Escherichia coli (strain K12) OX=83333 GN=dsdC PE=2 SV=2	P46068	dsdC	35 kDa		unknown	3
87	TRUE	Empty	Uncharacterized protein YpfJ OS=Escherichia coli (strain K12) OX=83333 GN=ypfJ PE=4 SV=1	P64429	ypfJ	31 kDa		unknown	3
88	TRUE	Empty	Periplasmic murein peptide-binding protein OS=Escherichia coli (strain K12) OX=83333 GN=mppA PE=1 SV=2	P77348	mppA	60 kDa		unknown	3
89	TRUE	Empty	Malate dehydrogenase OS=Escherichia coli (strain K12) OX=83333 GN=mdh PE=1 SV=1	P61889	mdh	32 kDa		unknown	3
90	TRUE	Empty	Protein YhjJ OS=Escherichia coli (strain K12) OX=83333 GN=yhjJ PE=1 SV=1	P37648	yhjJ	56 kDa		unknown	3
91	TRUE	Empty	Aminopeptidase N OS=Escherichia coli (strain K12) OX=83333 GN=pepN PE=1 SV=2	P04825	pepN	99 kDa		unknown	3
92	TRUE	Empty	Transcriptional regulatory protein PhoP OS=Escherichia coli (strain K12) OX=83333 GN=phoP PE=1 SV=1	P23836	phoP	26 kDa		unknown	3
93	TRUE	Empty	Chaperonin GroEL OS=Escherichia coli (strain K12) OX=83333 GN=groEL PE=1 SV=2	P0A6F5	groEL	57 kDa		unknown	2
94	TRUE	Empty	Type II NADH:quinone oxidoreductase OS=Escherichia coli (strain K12) OX=83333 GN=ndh PE=1 SV=2	P00393	ndh	47 kDa		unknown	2
95	TRUE	Empty	HTH-type transcriptional regulator UidR OS=Escherichia coli (strain K12) OX=83333 GN=uidR PE=4 SV=1	P0ACT6	uidR	22 kDa		unknown	2
96	TRUE	Empty	50S ribosomal protein L1 OS=Escherichia coli (strain K12) OX=83333 GN=rplA PE=1 SV=2	P0A7L0	rplA	25 kDa		unknown	2
97	TRUE	Empty	Major outer membrane lipoprotein Lpp OS=Escherichia coli (strain K12) OX=83333 GN=lpp PE=1 SV=1	P69776	lpp	8 kDa		unknown	2
98	TRUE	Empty	ATP synthase subunit b OS=Escherichia coli (strain K12) OX=83333 GN=atpF PE=1 SV=1	P0ABA0	atpF	17 kDa		unknown	2
99	TRUE	Empty	50S ribosomal protein L6 OS=Escherichia coli (strain K12) OX=83333 GN=rplF PE=1 SV=2	P0AG55	rplF	19 kDa		unknown	2
100	TRUE	Empty	Spermidine N(1)-acetyltransferase OS=Escherichia coli (strain K12) OX=83333 GN=speG PE=1 SV=2	P0A951	speG	22 kDa		unknown	2
101	TRUE	Empty	Sec translocon accessory complex subunit YajC OS=Escherichia coli (strain K12) OX=83333 GN=yajC PE=1 SV=1	P0ADZ7	yajC	12 kDa		unknown	2
102	TRUE	Empty	D-tagatose-1,6-bisphosphate aldolase subunit GatZ OS=Escherichia coli (strain K12) OX=83333 GN=gatZ PE=1 SV=1	P0C8J8	gatZ	47 kDa		unknown	2
103	TRUE	Empty	Iron-sulfur cluster assembly scaffold protein IscU OS=Escherichia coli (strain K12) OX=83333 GN=iscU PE=1 SV=1	P0ACD4	iscU	14 kDa		unknown	2
104	TRUE	Empty	Outer membrane protein assembly factor BamC OS=Escherichia coli (strain K12) OX=83333 GN=bamC PE=1 SV=1	P0A903	bamC	37 kDa		unknown	2
105	TRUE	Empty	Glutamyl-Q tRNA(Asp) synthetase OS=Escherichia coli (strain K12) OX=83333 GN=gluQ PE=1 SV=6	P27305	gluQ	35 kDa		unknown	2
106	TRUE	Empty	Triosephosphate isomerase OS=Escherichia coli (strain K12) OX=83333 GN=tpiA PE=1 SV=1	P0A858	tpiA	27 kDa		unknown	2
107	TRUE	Empty	Tail-specific protease OS=Escherichia coli (strain K12) OX=83333 GN=prc PE=1 SV=2	P23865	prc	77 kDa		unknown	2
108	TRUE	Empty	Hydrogenase-2 small chain OS=Escherichia coli (strain K12) OX=83333 GN=hybO PE=1 SV=1	P69741	hybO	40 kDa		unknown	2
109	TRUE	Empty	NADH-quinone oxidoreductase subunit E OS=Escherichia coli (strain K12) OX=83333 GN=nuoE PE=1 SV=1	P0AFD1	nuoE	19 kDa		unknown	2
110	TRUE	Empty	Phosphate acetyltransferase OS=Escherichia coli (strain K12) OX=83333 GN=pta PE=1 SV=2	P0A9M8	pta	77 kDa		unknown	2
111	TRUE	Empty	Zinc-binding GTPase YeiR OS=Escherichia coli (strain K12) OX=83333 GN=yeiR PE=1 SV=2	P33030	yeiR	36 kDa		unknown	2
112	TRUE	Empty	Chaperone protein ClpB OS=Escherichia coli (strain K12) OX=83333 GN=clpB PE=1 SV=1	P63284	clpB	96 kDa		unknown	2
113	TRUE	Empty	Uncharacterized protein YiaF OS=Escherichia coli (strain K12) OX=83333 GN=yiaF PE=4 SV=2	P0ADK0	yiaF	26 kDa		unknown	2
114	TRUE	Empty	Luciferase-like monooxygenase OS=Escherichia coli (strain K12) OX=83333 GN=yhbW PE=4 SV=1	P0ADV5	yhbW	37 kDa		unknown	2
115	TRUE	Empty	Hydrogenase-2 large chain OS=Escherichia coli (strain K12) OX=83333 GN=hybC PE=1 SV=2	P0ACE0	hybC	62 kDa		unknown	2
116	TRUE	Empty	Glucokinase OS=Escherichia coli (strain K12) OX=83333 GN=glk PE=1 SV=1	P0A6V8	glk	35 kDa		unknown	2
117	TRUE	Empty	Alkyl hydroperoxide reductase subunit F OS=Escherichia coli (strain K12) OX=83333 GN=ahpF PE=1 SV=2	P35340	ahpF	56 kDa		unknown	2
118	TRUE	Empty	Lipoyl synthase OS=Escherichia coli (strain K12) OX=83333 GN=lipA PE=1 SV=1	P60716	lipA	36 kDa		unknown	2
119	TRUE	Empty	30S ribosome-binding factor OS=Escherichia coli (strain K12) OX=83333 GN=rbfA PE=1 SV=2	P0A7G2	rbfA	15 kDa		unknown	2
120	TRUE	Empty	Sigma factor-binding protein Crl OS=Escherichia coli (strain K12) OX=83333 GN=crl PE=1 SV=5	P24251	crl	16 kDa		unknown	2
121	TRUE	Empty	Outer membrane lipoprotein Blc OS=Escherichia coli (strain K12) OX=83333 GN=blc PE=1 SV=1	P0A901	blc	20 kDa		unknown	2
122	TRUE	Empty	Catabolite repressor/activator OS=Escherichia coli (strain K12) OX=83333 GN=cra PE=1 SV=1	P0ACP1	cra	38 kDa		unknown	2
123	TRUE	Empty	D-galactose-binding periplasmic protein OS=Escherichia coli (strain K12) OX=83333 GN=mglB PE=1 SV=1	P0AEE5	mglB	36 kDa		unknown	2
124	TRUE	Empty	Protein YrdA OS=Escherichia coli (strain K12) OX=83333 GN=yrdA PE=1 SV=1	P0A9W9	yrdA	20 kDa		unknown	2
125	TRUE	Empty	4-hydroxy-3-methylbut-2-enyl diphosphate reductase OS=Escherichia coli (strain K12) OX=83333 GN=ispH PE=1 SV=1	P62623	ispH	35 kDa		unknown	2
126	TRUE	Empty	Bifunctional protein GlmU OS=Escherichia coli (strain K12) OX=83333 GN=glmU PE=1 SV=1	P0ACC7	glmU	49 kDa		unknown	2
127	TRUE	Empty	Purine nucleoside phosphoramidase OS=Escherichia coli (strain K12) OX=83333 GN=hinT PE=1 SV=1	P0ACE7	hinT	13 kDa		unknown	2
128	TRUE	Empty	Arginine N-succinyltransferase OS=Escherichia coli (strain K12) OX=83333 GN=astA PE=2 SV=1	P0AE37	astA	38 kDa		unknown	2
129	TRUE	Empty	Acyl-[acyl-carrier-protein]--UDP-N-acetylglucosamine O-acyltransferase OS=Escherichia coli (strain K12) OX=83333 GN=lpxA PE=1 SV=1	P0A722	lpxA	28 kDa		unknown	2
130	TRUE	Empty	Malate:quinone oxidoreductase OS=Escherichia coli (strain K12) OX=83333 GN=mqo PE=1 SV=2	P33940	mqo	60 kDa		unknown	2
131	TRUE	Empty	Transaldolase B OS=Escherichia coli (strain K12) OX=83333 GN=talB PE=1 SV=2	P0A870	talB	35 kDa		unknown	2
132	TRUE	Empty	HTH-type transcriptional regulator GalS OS=Escherichia coli (strain K12) OX=83333 GN=galS PE=1 SV=2	P25748	galS	37 kDa		unknown	2
133	TRUE	Empty	UPF0301 protein YqgE OS=Escherichia coli (strain K12) OX=83333 GN=yqgE PE=1 SV=1	P0A8W5	yqgE	21 kDa		unknown	2
134	TRUE	Empty	Adenylate kinase OS=Escherichia coli (strain K12) OX=83333 GN=adk PE=1 SV=1	P69441	adk	24 kDa		unknown	2
135	TRUE	Empty	3-hydroxydecanoyl-[acyl-carrier-protein] dehydratase OS=Escherichia coli (strain K12) OX=83333 GN=fabA PE=1 SV=2	P0A6Q3	fabA	19 kDa		unknown	2
136	TRUE	Empty	CTP synthase OS=Escherichia coli (strain K12) OX=83333 GN=pyrG PE=1 SV=2	P0A7E5	pyrG	60 kDa		unknown	2
137	TRUE	Empty	Protein YnaM OS=Escherichia coli (strain K12) OX=83333 GN=ynaM PE=1 SV=1	P0DPO4 (+1)	ynaM	4 kDa		unknown	2
138	TRUE	Empty	Endoribonuclease toxin MazF OS=Escherichia coli (strain K12) OX=83333 GN=mazF PE=1 SV=1	P0AE70	mazF	12 kDa		unknown	2
139	TRUE	Empty	Ribosomal RNA small subunit methyltransferase G OS=Escherichia coli (strain K12) OX=83333 GN=rsmG PE=1 SV=1	P0A6U5	rsmG	23 kDa		unknown	2
140	TRUE	Empty	Tyrosine--tRNA ligase OS=Escherichia coli (strain K12) OX=83333 GN=tyrS PE=1 SV=2	P0AGJ9	tyrS	48 kDa		unknown	2
141	TRUE	Empty	Transcriptional regulatory protein RstA OS=Escherichia coli (strain K12) OX=83333 GN=rstA PE=1 SV=2	P52108	rstA	27 kDa		unknown	2
142	TRUE	Empty	Nitrate/nitrite response regulator protein NarL OS=Escherichia coli (strain K12) OX=83333 GN=narL PE=1 SV=1	P0AF28	narL	24 kDa		unknown	2
143	TRUE	Empty	30S ribosomal protein S15 OS=Escherichia coli (strain K12) OX=83333 GN=rpsO PE=1 SV=2	P0ADZ4	rpsO	10 kDa		unknown	1
144	TRUE	Empty	30S ribosomal protein S5 OS=Escherichia coli (strain K12) OX=83333 GN=rpsE PE=1 SV=2	P0A7W1	rpsE	18 kDa		unknown	1
145	TRUE	Empty	Transcriptional regulator YqjI OS=Escherichia coli (strain K12) OX=83333 GN=yqjI PE=1 SV=1	P64588	yqjI	23 kDa		unknown	1
146	TRUE	Empty	Maltodextrin phosphorylase OS=Escherichia coli (strain K12) OX=83333 GN=malP PE=1 SV=7	P00490	malP	91 kDa		unknown	1
147	TRUE	Empty	Dihydrolipoyllysine-residue acetyltransferase component of pyruvate dehydrogenase complex OS=Escherichia coli (strain K12) OX=83333 GN=aceF PE=1 SV=3	P06959	aceF	66 kDa		unknown	1
148	TRUE	Empty	Cell division protein FtsZ OS=Escherichia coli (strain K12) OX=83333 GN=ftsZ PE=1 SV=1	P0A9A6	ftsZ	40 kDa		unknown	1
149	TRUE	Empty	30S ribosomal protein S1 OS=Escherichia coli (strain K12) OX=83333 GN=rpsA PE=1 SV=1	P0AG67	rpsA	61 kDa		unknown	1
150	TRUE	Empty	ATP-dependent RNA helicase DeaD OS=Escherichia coli (strain K12) OX=83333 GN=deaD PE=1 SV=2	P0A9P6	deaD	71 kDa		unknown	1
151	TRUE	Empty	Protein RecA OS=Escherichia coli (strain K12) OX=83333 GN=recA PE=1 SV=2	P0A7G6	recA	38 kDa		unknown	1
152	TRUE	Empty	L-aspartate oxidase OS=Escherichia coli (strain K12) OX=83333 GN=nadB PE=1 SV=4	P10902	nadB	60 kDa		unknown	1
153	TRUE	Empty	NADH-quinone oxidoreductase subunit B OS=Escherichia coli (strain K12) OX=83333 GN=nuoB PE=1 SV=1	P0AFC7	nuoB	25 kDa		unknown	1
154	TRUE	Empty	S-ribosylhomocysteine lyase OS=Escherichia coli (strain K12) OX=83333 GN=luxS PE=1 SV=3	P45578	luxS	19 kDa		unknown	1
155	TRUE	Empty	Thermoresistant gluconokinase OS=Escherichia coli (strain K12) OX=83333 GN=gntK PE=1 SV=4	P46859	gntK	20 kDa		unknown	1
156	TRUE	Empty	Uncharacterized protein YieE OS=Escherichia coli (strain K12) OX=83333 GN=yieE PE=4 SV=2	P0ADM8	yieE	28 kDa		unknown	1
157	TRUE	Empty	HTH-type transcriptional regulator IlvY OS=Escherichia coli (strain K12) OX=83333 GN=ilvY PE=3 SV=1	P05827	ilvY	33 kDa		unknown	1
158	TRUE	Empty	Methionine--tRNA ligase OS=Escherichia coli (strain K12) OX=83333 GN=metG PE=1 SV=2	P00959	metG	76 kDa		unknown	1
159	TRUE	Empty	Inner membrane protein YhcB OS=Escherichia coli (strain K12) OX=83333 GN=yhcB PE=1 SV=2	P0ADW3	yhcB	15 kDa		unknown	1
160	TRUE	Empty	Maltose/maltodextrin import ATP-binding protein MalK OS=Escherichia coli (strain K12) OX=83333 GN=malK PE=1 SV=1	P68187	malK	41 kDa		unknown	1
161	TRUE	Empty	Lipopolysaccharide export system ATP-binding protein LptB OS=Escherichia coli (strain K12) OX=83333 GN=lptB PE=1 SV=2	P0A9V1	lptB	27 kDa		unknown	1
162	TRUE	Empty	Iron-binding protein IscA OS=Escherichia coli (strain K12) OX=83333 GN=iscA PE=1 SV=1	P0AAC8	iscA	12 kDa		unknown	1
163	TRUE	Empty	Dual-specificity RNA methyltransferase RlmN OS=Escherichia coli (strain K12) OX=83333 GN=rlmN PE=1 SV=1	P36979	rlmN	43 kDa		unknown	1
164	TRUE	Empty	Succinate dehydrogenase iron-sulfur subunit OS=Escherichia coli (strain K12) OX=83333 GN=sdhB PE=1 SV=1	P07014	sdhB	27 kDa		unknown	1
165	TRUE	Empty	Oxidoreductase UcpA OS=Escherichia coli (strain K12) OX=83333 GN=ucpA PE=1 SV=3	P37440	ucpA	28 kDa		unknown	1
166	TRUE	Empty	Iron-sulfur cluster insertion protein ErpA OS=Escherichia coli (strain K12) OX=83333 GN=erpA PE=1 SV=1	P0ACC3	erpA	12 kDa		unknown	1
167	TRUE	Empty	Uncharacterized glycosyltransferase YibD OS=Escherichia coli (strain K12) OX=83333 GN=yibD PE=3 SV=2	P11290	yibD	41 kDa		unknown	1
168	TRUE	Empty	4-hydroxy-3-methylbut-2-en-1-yl diphosphate synthase (flavodoxin) OS=Escherichia coli (strain K12) OX=83333 GN=ispG PE=1 SV=1	P62620	ispG	41 kDa		unknown	1
169	TRUE	Empty	Fumarate hydratase class II OS=Escherichia coli (strain K12) OX=83333 GN=fumC PE=1 SV=1	P05042	fumC	50 kDa		unknown	1
170	TRUE	Empty	Stringent starvation protein B OS=Escherichia coli (strain K12) OX=83333 GN=sspB PE=1 SV=1	P0AFZ3	sspB	18 kDa		unknown	1
171	TRUE	Empty	50S ribosomal protein L9 OS=Escherichia coli (strain K12) OX=83333 GN=rplI PE=1 SV=1	P0A7R1	rplI	16 kDa		unknown	1
172	TRUE	Empty	Selenide, water dikinase OS=Escherichia coli (strain K12) OX=83333 GN=selD PE=1 SV=1	P16456	selD	37 kDa		unknown	1
173	TRUE	Empty	Uncharacterized protein YraP OS=Escherichia coli (strain K12) OX=83333 GN=yraP PE=1 SV=1	P64596	yraP	20 kDa		unknown	1
174	TRUE	Empty	Undecaprenyl-phosphate 4-deoxy-4-formamido-L-arabinose transferase OS=Escherichia coli (strain K12) OX=83333 GN=arnC PE=1 SV=1	P77757	arnC	36 kDa		unknown	1
175	TRUE	Empty	Penicillin-binding protein activator LpoB OS=Escherichia coli (strain K12) OX=83333 GN=lpoB PE=1 SV=1	P0AB38	lpoB	23 kDa		unknown	1
176	TRUE	Empty	Uncharacterized protein YheO OS=Escherichia coli (strain K12) OX=83333 GN=yheO PE=4 SV=1	P64624	yheO	27 kDa		unknown	1
177	TRUE	Empty	Flagellar P-ring protein OS=Escherichia coli (strain K12) OX=83333 GN=flgI PE=3 SV=1	P0A6S3	flgI	38 kDa		unknown	1
178	TRUE	Empty	Murein hydrolase activator NlpD OS=Escherichia coli (strain K12) OX=83333 GN=nlpD PE=1 SV=1	P0ADA3	nlpD	40 kDa		unknown	1
END OF FILE

## Sheet: PF3D7_0921000
#P1858_200125, Samples Report created on 01/22/2025
PfUBE2G1
#	Visible?	Starred?	Identified Proteins (437)	Accession Number	Alternate ID	Molecular Weight	Protein Grouping Ambiguity	Taxonomy	Total Spectrum Count
1	TRUE	Empty	Cluster of Ubiquitin-conjugating enzyme E2, putative OS=Plasmodium falciparum (isolate 3D7) OX=36329 GN=PF3D7_0921000.1 PE=3 SV=1 (Q8I2U3)	Q8I2U3 [2]	PF3D7_0921000	19 kDa	TRUE	unknown	129
2	TRUE	Empty	Trypsin OS=Sus scrofa PE=1 SV=1	cRAP112		24 kDa		unknown	46
3	TRUE	Empty	FKBP-type peptidyl-prolyl cis-trans isomerase SlyD OS=Escherichia coli (strain K12) OX=83333 GN=slyD PE=1 SV=1	P0A9K9	slyD	21 kDa		unknown	37
4	TRUE	Empty	Cluster of Chaperone protein DnaK OS=Escherichia coli (strain K12) OX=83333 GN=dnaK PE=1 SV=2 (P0A6Y8)	P0A6Y8 [2]	dnaK	69 kDa	TRUE	unknown	37
5	TRUE	Empty	ATP-dependent RNA helicase RhlE OS=Escherichia coli (strain K12) OX=83333 GN=rhlE PE=1 SV=3	P25888	rhlE	50 kDa		unknown	26
6	TRUE	Empty	Chaperonin GroEL OS=Escherichia coli (strain K12) OX=83333 GN=groEL PE=1 SV=2	P0A6F5	groEL	57 kDa		unknown	23
7	TRUE	Empty	cAMP-activated global transcriptional regulator CRP OS=Escherichia coli (strain K12) OX=83333 GN=crp PE=1 SV=1	P0ACJ8	crp	24 kDa		unknown	21
8	TRUE	Empty	Blue light- and temperature-regulated antirepressor BluF OS=Escherichia coli (strain K12) OX=83333 GN=bluF PE=1 SV=1	P75990	bluF	45 kDa		unknown	15
9	TRUE	Empty	Glutamine--fructose-6-phosphate aminotransferase [isomerizing] OS=Escherichia coli (strain K12) OX=83333 GN=glmS PE=1 SV=4	P17169	glmS	67 kDa		unknown	15
10	TRUE	Empty	DNA gyrase subunit B OS=Escherichia coli (strain K12) OX=83333 GN=gyrB PE=1 SV=2	P0AES6	gyrB	90 kDa		unknown	14
11	TRUE	Empty	Dihydrolipoyllysine-residue succinyltransferase component of 2-oxoglutarate dehydrogenase complex OS=Escherichia coli (strain K12) OX=83333 GN=sucB PE=1 SV=2	P0AFG6	sucB	44 kDa		unknown	12
12	TRUE	Empty	Transcriptional regulator YqjI OS=Escherichia coli (strain K12) OX=83333 GN=yqjI PE=1 SV=1	P64588	yqjI	23 kDa		unknown	11
13	TRUE	Empty	Ribosomal RNA large subunit methyltransferase G OS=Escherichia coli (strain K12) OX=83333 GN=rlmG PE=1 SV=2	P42596	rlmG	42 kDa		unknown	10
14	TRUE	Empty	50S ribosomal protein L13 OS=Escherichia coli (strain K12) OX=83333 GN=rplM PE=1 SV=1	P0AA10	rplM	16 kDa		unknown	9
15	TRUE	Empty	Chaperone protein DnaJ OS=Escherichia coli (strain K12) OX=83333 GN=dnaJ PE=1 SV=3	P08622	dnaJ	41 kDa		unknown	9
16	TRUE	Empty	NAD-capped RNA hydrolase NudC OS=Escherichia coli (strain K12) OX=83333 GN=nudC PE=1 SV=2	P32664	nudC	30 kDa		unknown	9
17	TRUE	Empty	Ribosomal small subunit pseudouridine synthase A OS=Escherichia coli (strain K12) OX=83333 GN=rsuA PE=1 SV=1	P0AA43	rsuA	26 kDa		unknown	8
18	TRUE	Empty	ATP synthase subunit beta OS=Escherichia coli (strain K12) OX=83333 GN=atpD PE=1 SV=2	P0ABB4	atpD	50 kDa		unknown	8
19	TRUE	Empty	RNA-binding protein Hfq OS=Escherichia coli (strain K12) OX=83333 GN=hfq PE=1 SV=2	P0A6X3	hfq	11 kDa		unknown	8
20	TRUE	Empty	Keratin, type II cytoskeletal 2 epidermal OS=Homo sapiens GN=KRT2 PE=1 SV=2	cRAP053	KRT2	65 kDa	TRUE	unknown	8
21	TRUE	Empty	Catalase HPII OS=Escherichia coli (strain K12) OX=83333 GN=katE PE=1 SV=1	P21179	katE	84 kDa		unknown	8
22	TRUE	Empty	Type II NADH:quinone oxidoreductase OS=Escherichia coli (strain K12) OX=83333 GN=ndh PE=1 SV=2	P00393	ndh	47 kDa		unknown	7
23	TRUE	Empty	30S ribosomal protein S15 OS=Escherichia coli (strain K12) OX=83333 GN=rpsO PE=1 SV=2	P0ADZ4	rpsO	10 kDa		unknown	7
24	TRUE	Empty	30S ribosomal protein S5 OS=Escherichia coli (strain K12) OX=83333 GN=rpsE PE=1 SV=2	P0A7W1	rpsE	18 kDa		unknown	7
25	TRUE	Empty	Keratin, type II cytoskeletal 1 OS=Homo sapiens GN=KRT1 PE=1 SV=6	cRAP054	KRT1	66 kDa	TRUE	unknown	7
26	TRUE	Empty	ATP synthase subunit alpha OS=Escherichia coli (strain K12) OX=83333 GN=atpA PE=1 SV=1	P0ABB0	atpA	55 kDa	TRUE	unknown	7
27	TRUE	Empty	Tyrosine recombinase XerD OS=Escherichia coli (strain K12) OX=83333 GN=xerD PE=1 SV=1	P0A8P8	xerD	34 kDa		unknown	7
28	TRUE	Empty	Ribosome maturation factor RimM OS=Escherichia coli (strain K12) OX=83333 GN=rimM PE=1 SV=1	P0A7X6	rimM	21 kDa		unknown	7
29	TRUE	Empty	Tail-specific protease OS=Escherichia coli (strain K12) OX=83333 GN=prc PE=1 SV=2	P23865	prc	77 kDa		unknown	7
30	TRUE	Empty	30S ribosomal protein S3 OS=Escherichia coli (strain K12) OX=83333 GN=rpsC PE=1 SV=2	P0A7V3	rpsC	26 kDa		unknown	6
31	TRUE	Empty	30S ribosomal protein S4 OS=Escherichia coli (strain K12) OX=83333 GN=rpsD PE=1 SV=2	P0A7V8	rpsD	23 kDa		unknown	6
32	TRUE	Empty	Dihydrolipoyllysine-residue acetyltransferase component of pyruvate dehydrogenase complex OS=Escherichia coli (strain K12) OX=83333 GN=aceF PE=1 SV=3	P06959	aceF	66 kDa		unknown	6
33	TRUE	Empty	L-fucose operon activator OS=Escherichia coli (strain K12) OX=83333 GN=fucR PE=4 SV=1	P0ACK8	fucR	27 kDa		unknown	6
34	TRUE	Empty	23S rRNA (guanine(745)-N(1))-methyltransferase OS=Escherichia coli (strain K12) OX=83333 GN=rlmA PE=1 SV=1	P36999	rlmA	30 kDa		unknown	5
35	TRUE	Empty	Cluster of Keratin, type I cytoskeletal 10 OS=Homo sapiens GN=KRT10 PE=1 SV=6 (cRAP039)	cRAP039 [2]	KRT10	59 kDa	TRUE	unknown	5
36	TRUE	Empty	Elongation factor Tu 1 OS=Escherichia coli (strain K12) OX=83333 GN=tufA PE=1 SV=1	P0CE47 (+1)	tufA	43 kDa		unknown	5
37	TRUE	Empty	Cell division protein FtsZ OS=Escherichia coli (strain K12) OX=83333 GN=ftsZ PE=1 SV=1	P0A9A6	ftsZ	40 kDa		unknown	5
38	TRUE	Empty	ATP-dependent protease ATPase subunit HslU OS=Escherichia coli (strain K12) OX=83333 GN=hslU PE=1 SV=1	P0A6H5	hslU	50 kDa		unknown	5
39	TRUE	Empty	Outer membrane protein A OS=Escherichia coli (strain K12) OX=83333 GN=ompA PE=1 SV=1	P0A910	ompA	37 kDa		unknown	5
40	TRUE	Empty	L-aspartate oxidase OS=Escherichia coli (strain K12) OX=83333 GN=nadB PE=1 SV=4	P10902	nadB	60 kDa		unknown	5
41	TRUE	Empty	Ferric uptake regulation protein OS=Escherichia coli (strain K12) OX=83333 GN=fur PE=1 SV=1	P0A9A9	fur	17 kDa		unknown	5
42	TRUE	Empty	Ribosomal RNA small subunit methyltransferase I OS=Escherichia coli (strain K12) OX=83333 GN=rsmI PE=1 SV=1	P67087	rsmI	31 kDa		unknown	5
43	TRUE	Empty	Quinone-dependent D-lactate dehydrogenase OS=Escherichia coli (strain K12) OX=83333 GN=dld PE=1 SV=3	P06149	dld	65 kDa		unknown	5
44	TRUE	Empty	NADH-quinone oxidoreductase subunit E OS=Escherichia coli (strain K12) OX=83333 GN=nuoE PE=1 SV=1	P0AFD1	nuoE	19 kDa		unknown	5
45	TRUE	Empty	Lactose operon repressor OS=Escherichia coli (strain K12) OX=83333 GN=lacI PE=1 SV=3	P03023	lacI	39 kDa		unknown	4
46	TRUE	Empty	30S ribosomal protein S2 OS=Escherichia coli (strain K12) OX=83333 GN=rpsB PE=1 SV=2	P0A7V0	rpsB	27 kDa		unknown	4
47	TRUE	Empty	Succinate dehydrogenase flavoprotein subunit OS=Escherichia coli (strain K12) OX=83333 GN=sdhA PE=1 SV=1	P0AC41	sdhA	64 kDa		unknown	4
48	TRUE	Empty	Transcription termination factor Rho OS=Escherichia coli (strain K12) OX=83333 GN=rho PE=1 SV=1	P0AG30	rho	47 kDa		unknown	4
49	TRUE	Empty	Protein RecA OS=Escherichia coli (strain K12) OX=83333 GN=recA PE=1 SV=2	P0A7G6	recA	38 kDa		unknown	4
50	TRUE	Empty	Chaperone protein Skp OS=Escherichia coli (strain K12) OX=83333 GN=skp PE=1 SV=1	P0AEU7	skp	18 kDa		unknown	4
51	TRUE	Empty	Regulator of sigma D OS=Escherichia coli (strain K12) OX=83333 GN=rsd PE=1 SV=1	P0AFX4	rsd	18 kDa		unknown	4
52	TRUE	Empty	50S ribosomal protein L18 OS=Escherichia coli (strain K12) OX=83333 GN=rplR PE=1 SV=1	P0C018	rplR	13 kDa		unknown	4
53	TRUE	Empty	S-adenosylmethionine synthase OS=Escherichia coli (strain K12) OX=83333 GN=metK PE=1 SV=2	P0A817	metK	42 kDa		unknown	4
54	TRUE	Empty	Transcription termination/antitermination protein NusG OS=Escherichia coli (strain K12) OX=83333 GN=nusG PE=1 SV=2	P0AFG0	nusG	21 kDa		unknown	4
55	TRUE	Empty	tRNA (guanine-N(7)-)-methyltransferase OS=Escherichia coli (strain K12) OX=83333 GN=trmB PE=1 SV=1	P0A8I5	trmB	27 kDa		unknown	3
56	TRUE	Empty	GTP cyclohydrolase 1 OS=Escherichia coli (strain K12) OX=83333 GN=folE PE=1 SV=2	P0A6T5	folE	25 kDa		unknown	3
57	TRUE	Empty	Cysteine desulfurase IscS OS=Escherichia coli (strain K12) OX=83333 GN=iscS PE=1 SV=1	P0A6B7	iscS	45 kDa		unknown	3
58	TRUE	Empty	Cluster of Protein translocase subunit SecA OS=Escherichia coli (strain K12) OX=83333 GN=secA PE=1 SV=2 (P10408)	P10408 [3]	secA	102 kDa	TRUE	unknown	3
59	TRUE	Empty	30S ribosomal protein S10 OS=Escherichia coli (strain K12) OX=83333 GN=rpsJ PE=1 SV=1	P0A7R5	rpsJ	12 kDa		unknown	3
60	TRUE	Empty	Dihydrolipoyl dehydrogenase OS=Escherichia coli (strain K12) OX=83333 GN=lpdA PE=1 SV=2	P0A9P0	lpdA	51 kDa		unknown	3
61	TRUE	Empty	Tyrosine recombinase XerC OS=Escherichia coli (strain K12) OX=83333 GN=xerC PE=1 SV=1	P0A8P6	xerC	34 kDa		unknown	3
62	TRUE	Empty	Galactitol 1-phosphate 5-dehydrogenase OS=Escherichia coli (strain K12) OX=83333 GN=gatD PE=1 SV=1	P0A9S3	gatD	37 kDa		unknown	3
63	TRUE	Empty	Outer membrane porin F OS=Escherichia coli (strain K12) OX=83333 GN=ompF PE=1 SV=1	P02931	ompF	39 kDa		unknown	3
64	TRUE	Empty	30S ribosomal protein S19 OS=Escherichia coli (strain K12) OX=83333 GN=rpsS PE=1 SV=2	P0A7U3	rpsS	10 kDa		unknown	3
65	TRUE	Empty	Transcriptional repressor IclR OS=Escherichia coli (strain K12) OX=83333 GN=iclR PE=1 SV=1	P16528	iclR	30 kDa		unknown	3
66	TRUE	Empty	Uncharacterized protein YghW OS=Escherichia coli (strain K12) OX=83333 GN=yghW PE=4 SV=1	P64574	yghW	11 kDa		unknown	3
67	TRUE	Empty	50S ribosomal protein L1 OS=Escherichia coli (strain K12) OX=83333 GN=rplA PE=1 SV=2	P0A7L0	rplA	25 kDa		unknown	3
68	TRUE	Empty	50S ribosomal protein L7/L12 OS=Escherichia coli (strain K12) OX=83333 GN=rplL PE=1 SV=2	P0A7K2	rplL	12 kDa		unknown	3
69	TRUE	Empty	Cytoskeleton protein RodZ OS=Escherichia coli (strain K12) OX=83333 GN=rodZ PE=1 SV=2	P27434	rodZ	36 kDa		unknown	3
70	TRUE	Empty	S-ribosylhomocysteine lyase OS=Escherichia coli (strain K12) OX=83333 GN=luxS PE=1 SV=3	P45578	luxS	19 kDa		unknown	3
71	TRUE	Empty	Chaperone protein HtpG OS=Escherichia coli (strain K12) OX=83333 GN=htpG PE=1 SV=1	P0A6Z3	htpG	71 kDa		unknown	3
72	TRUE	Empty	Phosphoenolpyruvate-protein phosphotransferase OS=Escherichia coli (strain K12) OX=83333 GN=ptsI PE=1 SV=1	P08839	ptsI	64 kDa		unknown	3
73	TRUE	Empty	Cell division protein FtsA OS=Escherichia coli (strain K12) OX=83333 GN=ftsA PE=1 SV=1	P0ABH0	ftsA	45 kDa		unknown	3
74	TRUE	Empty	30S ribosomal protein S6 OS=Escherichia coli (strain K12) OX=83333 GN=rpsF PE=1 SV=1	P02358	rpsF	16 kDa		unknown	3
75	TRUE	Empty	PhoH-like protein OS=Escherichia coli (strain K12) OX=83333 GN=ybeZ PE=1 SV=2	P0A9K3	ybeZ	39 kDa		unknown	3
76	TRUE	Empty	Serine acetyltransferase OS=Escherichia coli (strain K12) OX=83333 GN=cysE PE=1 SV=1	P0A9D4	cysE	29 kDa		unknown	3
77	TRUE	Empty	Thiol peroxidase OS=Escherichia coli (strain K12) OX=83333 GN=tpx PE=1 SV=2	P0A862	tpx	18 kDa		unknown	3
78	TRUE	Empty	3'(2'),5'-bisphosphate nucleotidase CysQ OS=Escherichia coli (strain K12) OX=83333 GN=cysQ PE=1 SV=2	P22255	cysQ	27 kDa		unknown	3
79	TRUE	Empty	Soluble pyridine nucleotide transhydrogenase OS=Escherichia coli (strain K12) OX=83333 GN=sthA PE=1 SV=5	P27306	sthA	52 kDa		unknown	2
80	TRUE	Empty	Translation initiation factor IF-2 OS=Escherichia coli (strain K12) OX=83333 GN=infB PE=1 SV=1	P0A705	infB	97 kDa		unknown	2
81	TRUE	Empty	50S ribosomal protein L17 OS=Escherichia coli (strain K12) OX=83333 GN=rplQ PE=1 SV=1	P0AG44	rplQ	14 kDa		unknown	2
82	TRUE	Empty	DNA-directed RNA polymerase subunit beta OS=Escherichia coli (strain K12) OX=83333 GN=rpoB PE=1 SV=1	P0A8V2	rpoB	151 kDa		unknown	2
83	TRUE	Empty	30S ribosomal protein S13 OS=Escherichia coli (strain K12) OX=83333 GN=rpsM PE=1 SV=2	P0A7S9	rpsM	13 kDa		unknown	2
84	TRUE	Empty	FKBP-type 22 kDa peptidyl-prolyl cis-trans isomerase OS=Escherichia coli (strain K12) OX=83333 GN=fklB PE=1 SV=2	P0A9L3	fklB	22 kDa		unknown	2
85	TRUE	Empty	HTH-type transcriptional regulator UidR OS=Escherichia coli (strain K12) OX=83333 GN=uidR PE=4 SV=1	P0ACT6	uidR	22 kDa		unknown	2
86	TRUE	Empty	PTS system mannose-specific EIIAB component OS=Escherichia coli (strain K12) OX=83333 GN=manX PE=1 SV=2	P69797	manX	35 kDa		unknown	2
87	TRUE	Empty	2-oxoglutarate dehydrogenase E1 component OS=Escherichia coli (strain K12) OX=83333 GN=sucA PE=1 SV=1	P0AFG3	sucA	105 kDa		unknown	2
88	TRUE	Empty	UPF0227 protein YcfP OS=Escherichia coli (strain K12) OX=83333 GN=ycfP PE=1 SV=1	P0A8E1	ycfP	21 kDa		unknown	2
89	TRUE	Empty	50S ribosomal protein L11 OS=Escherichia coli (strain K12) OX=83333 GN=rplK PE=1 SV=2	P0A7J7	rplK	15 kDa		unknown	2
90	TRUE	Empty	Thermoresistant gluconokinase OS=Escherichia coli (strain K12) OX=83333 GN=gntK PE=1 SV=4	P46859	gntK	20 kDa		unknown	2
91	TRUE	Empty	Spermidine N(1)-acetyltransferase OS=Escherichia coli (strain K12) OX=83333 GN=speG PE=1 SV=2	P0A951	speG	22 kDa		unknown	2
92	TRUE	Empty	Macrodomain Ter protein OS=Escherichia coli (strain K12) OX=83333 GN=matP PE=1 SV=1	P0A8N0	matP	18 kDa		unknown	2
93	TRUE	Empty	D-alanyl-D-alanine carboxypeptidase DacB OS=Escherichia coli (strain K12) OX=83333 GN=dacB PE=1 SV=2	P24228	dacB	52 kDa		unknown	2
94	TRUE	Empty	Triosephosphate isomerase OS=Escherichia coli (strain K12) OX=83333 GN=tpiA PE=1 SV=1	P0A858	tpiA	27 kDa		unknown	2
95	TRUE	Empty	Ancillary SecYEG translocon subunit OS=Escherichia coli (strain K12) OX=83333 GN=yfgM PE=1 SV=1	P76576	yfgM	22 kDa		unknown	2
96	TRUE	Empty	50S ribosomal protein L32 OS=Escherichia coli (strain K12) OX=83333 GN=rpmF PE=1 SV=2	P0A7N4	rpmF	6 kDa		unknown	2
97	TRUE	Empty	Acyl carrier protein OS=Escherichia coli (strain K12) OX=83333 GN=acpP PE=1 SV=2	P0A6A8	acpP	9 kDa		unknown	2
98	TRUE	Empty	Iron-binding protein IscA OS=Escherichia coli (strain K12) OX=83333 GN=iscA PE=1 SV=1	P0AAC8	iscA	12 kDa		unknown	2
99	TRUE	Empty	Fe/S biogenesis protein NfuA OS=Escherichia coli (strain K12) OX=83333 GN=nfuA PE=1 SV=1	P63020	nfuA	21 kDa		unknown	2
100	TRUE	Empty	ATP synthase gamma chain OS=Escherichia coli (strain K12) OX=83333 GN=atpG PE=1 SV=1	P0ABA6	atpG	32 kDa		unknown	2
101	TRUE	Empty	UDP-N-acetylmuramoyl-L-alanyl-D-glutamate--2,6-diaminopimelate ligase OS=Escherichia coli (strain K12) OX=83333 GN=murE PE=1 SV=2	P22188	murE	53 kDa		unknown	2
102	TRUE	Empty	Fumarate hydratase class II OS=Escherichia coli (strain K12) OX=83333 GN=fumC PE=1 SV=1	P05042	fumC	50 kDa		unknown	2
103	TRUE	Empty	HTH-type transcriptional regulator CynR OS=Escherichia coli (strain K12) OX=83333 GN=cynR PE=1 SV=5	P27111	cynR	33 kDa		unknown	2
104	TRUE	Empty	Alkyl hydroperoxide reductase subunit F OS=Escherichia coli (strain K12) OX=83333 GN=ahpF PE=1 SV=2	P35340	ahpF	56 kDa		unknown	2
105	TRUE	Empty	30S ribosomal protein S16 OS=Escherichia coli (strain K12) OX=83333 GN=rpsP PE=1 SV=1	P0A7T3	rpsP	9 kDa		unknown	2
106	TRUE	Empty	HTH-type transcriptional repressor BluR OS=Escherichia coli (strain K12) OX=83333 GN=bluR PE=1 SV=1	P75989	bluR	28 kDa		unknown	2
107	TRUE	Empty	N-methyl-L-tryptophan oxidase OS=Escherichia coli (strain K12) OX=83333 GN=solA PE=1 SV=1	P40874	solA	41 kDa		unknown	2
108	TRUE	Empty	50S ribosomal protein L2 OS=Escherichia coli (strain K12) OX=83333 GN=rplB PE=1 SV=2	P60422	rplB	30 kDa		unknown	1
109	TRUE	Empty	Periplasmic serine endoprotease DegP OS=Escherichia coli (strain K12) OX=83333 GN=degP PE=1 SV=1	P0C0V0	degP	49 kDa		unknown	1
110	TRUE	Empty	50S ribosomal protein L14 OS=Escherichia coli (strain K12) OX=83333 GN=rplN PE=1 SV=1	P0ADY3	rplN	14 kDa		unknown	1
111	TRUE	Empty	30S ribosomal protein S1 OS=Escherichia coli (strain K12) OX=83333 GN=rpsA PE=1 SV=1	P0AG67	rpsA	61 kDa		unknown	1
112	TRUE	Empty	30S ribosomal protein S12 OS=Escherichia coli (strain K12) OX=83333 GN=rpsL PE=1 SV=2	P0A7S3	rpsL	14 kDa		unknown	1
113	TRUE	Empty	ATP-dependent zinc metalloprotease FtsH OS=Escherichia coli (strain K12) OX=83333 GN=ftsH PE=1 SV=1	P0AAI3	ftsH	71 kDa		unknown	1
114	TRUE	Empty	Hydroxymethylpyrimidine/phosphomethylpyrimidine kinase OS=Escherichia coli (strain K12) OX=83333 GN=thiD PE=1 SV=1	P76422	thiD	29 kDa		unknown	1
115	TRUE	Empty	Formate acetyltransferase 1 OS=Escherichia coli (strain K12) OX=83333 GN=pflB PE=1 SV=2	P09373	pflB	85 kDa		unknown	1
116	TRUE	Empty	Keratin, type I cytoskeletal 9 OS=Homo sapiens GN=KRT9 PE=1 SV=3	cRAP041	KRT9	62 kDa	TRUE	unknown	1
117	TRUE	Empty	50S ribosomal protein L3 OS=Escherichia coli (strain K12) OX=83333 GN=rplC PE=1 SV=1	P60438	rplC	22 kDa		unknown	1
118	TRUE	Empty	Bifunctional chorismate mutase/prephenate dehydratase OS=Escherichia coli (strain K12) OX=83333 GN=pheA PE=1 SV=1	P0A9J8	pheA	43 kDa		unknown	1
119	TRUE	Empty	Cell division protein DamX OS=Escherichia coli (strain K12) OX=83333 GN=damX PE=1 SV=2	P11557	damX	46 kDa		unknown	1
120	TRUE	Empty	Cell shape-determining protein MreB OS=Escherichia coli (strain K12) OX=83333 GN=mreB PE=1 SV=1	P0A9X4	mreB	37 kDa		unknown	1
121	TRUE	Empty	50S ribosomal protein L5 OS=Escherichia coli (strain K12) OX=83333 GN=rplE PE=1 SV=2	P62399	rplE	20 kDa		unknown	1
122	TRUE	Empty	HTH-type transcriptional repressor NemR OS=Escherichia coli (strain K12) OX=83333 GN=nemR PE=1 SV=1	P67430	nemR	22 kDa		unknown	1
123	TRUE	Empty	Cluster of Formate dehydrogenase-O iron-sulfur subunit OS=Escherichia coli (strain K12) OX=83333 GN=fdoH PE=1 SV=1 (P0AAJ5)	P0AAJ5 [2]	fdoH	33 kDa	TRUE	unknown	1
124	TRUE	Empty	Cluster of Fumarate hydratase class I, aerobic OS=Escherichia coli (strain K12) OX=83333 GN=fumA PE=1 SV=2 (P0AC33)	P0AC33 [2]	fumA	60 kDa	TRUE	unknown	1
125	TRUE	Empty	50S ribosomal protein L20 OS=Escherichia coli (strain K12) OX=83333 GN=rplT PE=1 SV=2	P0A7L3	rplT	13 kDa		unknown	1
126	TRUE	Empty	DNA-directed RNA polymerase subunit alpha OS=Escherichia coli (strain K12) OX=83333 GN=rpoA PE=1 SV=1	P0A7Z4	rpoA	37 kDa		unknown	1
127	TRUE	Empty	Septum site-determining protein MinD OS=Escherichia coli (strain K12) OX=83333 GN=minD PE=1 SV=2	P0AEZ3	minD	30 kDa		unknown	1
128	TRUE	Empty	30S ribosomal protein S14 OS=Escherichia coli (strain K12) OX=83333 GN=rpsN PE=1 SV=2	P0AG59	rpsN	12 kDa		unknown	1
129	TRUE	Empty	Aconitate hydratase B OS=Escherichia coli (strain K12) OX=83333 GN=acnB PE=1 SV=3	P36683	acnB	94 kDa	TRUE	unknown	1
130	TRUE	Empty	50S ribosomal protein L28 OS=Escherichia coli (strain K12) OX=83333 GN=rpmB PE=1 SV=2	P0A7M2	rpmB	9 kDa		unknown	1
131	TRUE	Empty	Replicative DNA helicase OS=Escherichia coli (strain K12) OX=83333 GN=dnaB PE=1 SV=1	P0ACB0	dnaB	52 kDa		unknown	1
132	TRUE	Empty	Protein YdgA OS=Escherichia coli (strain K12) OX=83333 GN=ydgA PE=1 SV=1	P77804	ydgA	55 kDa		unknown	1
133	TRUE	Empty	50S ribosomal protein L21 OS=Escherichia coli (strain K12) OX=83333 GN=rplU PE=1 SV=1	P0AG48	rplU	12 kDa		unknown	1
134	TRUE	Empty	Iron-sulfur cluster assembly scaffold protein IscU OS=Escherichia coli (strain K12) OX=83333 GN=iscU PE=1 SV=1	P0ACD4	iscU	14 kDa		unknown	1
135	TRUE	Empty	Glutamyl-Q tRNA(Asp) synthetase OS=Escherichia coli (strain K12) OX=83333 GN=gluQ PE=1 SV=6	P27305	gluQ	35 kDa		unknown	1
136	TRUE	Empty	Trigger factor OS=Escherichia coli (strain K12) OX=83333 GN=tig PE=1 SV=1	P0A850	tig	48 kDa		unknown	1
137	TRUE	Empty	DNA gyrase subunit A OS=Escherichia coli (strain K12) OX=83333 GN=gyrA PE=1 SV=1	P0AES4	gyrA	97 kDa		unknown	1
138	TRUE	Empty	Thioredoxin 1 OS=Escherichia coli (strain K12) OX=83333 GN=trxA PE=1 SV=2	P0AA25	trxA	12 kDa		unknown	1
139	TRUE	Empty	Inner membrane protein YhcB OS=Escherichia coli (strain K12) OX=83333 GN=yhcB PE=1 SV=2	P0ADW3	yhcB	15 kDa		unknown	1
140	TRUE	Empty	Maltose/maltodextrin import ATP-binding protein MalK OS=Escherichia coli (strain K12) OX=83333 GN=malK PE=1 SV=1	P68187	malK	41 kDa		unknown	1
141	TRUE	Empty	Thiosulfate sulfurtransferase GlpE OS=Escherichia coli (strain K12) OX=83333 GN=glpE PE=1 SV=1	P0A6V5	glpE	12 kDa		unknown	1
142	TRUE	Empty	Lipopolysaccharide export system ATP-binding protein LptB OS=Escherichia coli (strain K12) OX=83333 GN=lptB PE=1 SV=2	P0A9V1	lptB	27 kDa		unknown	1
143	TRUE	Empty	UvrABC system protein A OS=Escherichia coli (strain K12) OX=83333 GN=uvrA PE=1 SV=1	P0A698	uvrA	104 kDa		unknown	1
144	TRUE	Empty	Uncharacterized HTH-type transcriptional regulator YeiE OS=Escherichia coli (strain K12) OX=83333 GN=yeiE PE=3 SV=1	P0ACR4	yeiE	33 kDa		unknown	1
145	TRUE	Empty	Flagellar hook-associated protein 1 OS=Escherichia coli (strain K12) OX=83333 GN=flgK PE=1 SV=3	P33235	flgK	58 kDa		unknown	1
146	TRUE	Empty	Succinate dehydrogenase iron-sulfur subunit OS=Escherichia coli (strain K12) OX=83333 GN=sdhB PE=1 SV=1	P07014	sdhB	27 kDa		unknown	1
147	TRUE	Empty	Outer membrane protein assembly factor BamB OS=Escherichia coli (strain K12) OX=83333 GN=bamB PE=1 SV=1	P77774	bamB	42 kDa		unknown	1
148	TRUE	Empty	30S ribosomal protein S7 OS=Escherichia coli (strain K12) OX=83333 GN=rpsG PE=1 SV=3	P02359	rpsG	20 kDa		unknown	1
149	TRUE	Empty	N-acetylmuramoyl-L-alanine amidase AmiA OS=Escherichia coli (strain K12) OX=83333 GN=amiA PE=1 SV=1	P36548	amiA	31 kDa		unknown	1
150	TRUE	Empty	Outer membrane protein assembly factor BamD OS=Escherichia coli (strain K12) OX=83333 GN=bamD PE=1 SV=1	P0AC02	bamD	28 kDa		unknown	1
151	TRUE	Empty	Holo-[acyl-carrier-protein] synthase OS=Escherichia coli (strain K12) OX=83333 GN=acpS PE=1 SV=3	P24224	acpS	14 kDa		unknown	1
152	TRUE	Empty	Co-chaperonin GroES OS=Escherichia coli (strain K12) OX=83333 GN=groES PE=1 SV=1	P0A6F9	groES	10 kDa		unknown	1
153	TRUE	Empty	Iron-sulfur cluster insertion protein ErpA OS=Escherichia coli (strain K12) OX=83333 GN=erpA PE=1 SV=1	P0ACC3	erpA	12 kDa		unknown	1
154	TRUE	Empty	DNA repair protein RadA OS=Escherichia coli (strain K12) OX=83333 GN=radA PE=1 SV=1	P24554	radA	49 kDa		unknown	1
155	TRUE	Empty	tRNA-2-methylthio-N(6)-dimethylallyladenosine synthase OS=Escherichia coli (strain K12) OX=83333 GN=miaB PE=1 SV=1	P0AEI1	miaB	54 kDa		unknown	1
156	TRUE	Empty	50S ribosomal protein L10 OS=Escherichia coli (strain K12) OX=83333 GN=rplJ PE=1 SV=2	P0A7J3	rplJ	18 kDa		unknown	1
157	TRUE	Empty	Protein-export protein SecB OS=Escherichia coli (strain K12) OX=83333 GN=secB PE=1 SV=1	P0AG86	secB	17 kDa		unknown	1
158	TRUE	Empty	Arylamine N-acetyltransferase OS=Escherichia coli (strain K12) OX=83333 GN=nhoA PE=1 SV=1	P77567	nhoA	32 kDa		unknown	1
159	TRUE	Empty	Ribonuclease G OS=Escherichia coli (strain K12) OX=83333 GN=rng PE=1 SV=2	P0A9J0	rng	55 kDa		unknown	1
160	TRUE	Empty	Putative oxidoreductase AegA OS=Escherichia coli (strain K12) OX=83333 GN=aegA PE=2 SV=2	P37127	aegA	72 kDa		unknown	1
END OF FILE

## Sheet: PF3D7_1203900
#P1858_200125, Samples Report created on 01/22/2025
PfUBE2D4
#	Visible?	Starred?	Identified Proteins (437)	Accession Number	Alternate ID	Molecular Weight	Protein Grouping Ambiguity	Taxonomy	Total Spectrum Count
1	TRUE	Empty	Ubiquitin-conjugating enzyme E2 OS=Plasmodium falciparum (isolate 3D7) OX=36329 GN=PF3D7_1203900 PE=3 SV=1	Q8I607	PF3D7_1203900	17 kDa		unknown	99
2	TRUE	Empty	Trypsin OS=Sus scrofa PE=1 SV=1	cRAP112		24 kDa		unknown	50
3	TRUE	Empty	Cluster of Chaperone protein DnaK OS=Escherichia coli (strain K12) OX=83333 GN=dnaK PE=1 SV=2 (P0A6Y8)	P0A6Y8 [2]	dnaK	69 kDa	TRUE	unknown	30
4	TRUE	Empty	ATP-dependent RNA helicase RhlE OS=Escherichia coli (strain K12) OX=83333 GN=rhlE PE=1 SV=3	P25888	rhlE	50 kDa		unknown	30
5	TRUE	Empty	FKBP-type peptidyl-prolyl cis-trans isomerase SlyD OS=Escherichia coli (strain K12) OX=83333 GN=slyD PE=1 SV=1	P0A9K9	slyD	21 kDa		unknown	25
6	TRUE	Empty	Chaperonin GroEL OS=Escherichia coli (strain K12) OX=83333 GN=groEL PE=1 SV=2	P0A6F5	groEL	57 kDa		unknown	19
7	TRUE	Empty	cAMP-activated global transcriptional regulator CRP OS=Escherichia coli (strain K12) OX=83333 GN=crp PE=1 SV=1	P0ACJ8	crp	24 kDa		unknown	17
8	TRUE	Empty	Ribosomal RNA large subunit methyltransferase G OS=Escherichia coli (strain K12) OX=83333 GN=rlmG PE=1 SV=2	P42596	rlmG	42 kDa		unknown	17
9	TRUE	Empty	50S ribosomal protein L13 OS=Escherichia coli (strain K12) OX=83333 GN=rplM PE=1 SV=1	P0AA10	rplM	16 kDa		unknown	13
10	TRUE	Empty	Blue light- and temperature-regulated antirepressor BluF OS=Escherichia coli (strain K12) OX=83333 GN=bluF PE=1 SV=1	P75990	bluF	45 kDa		unknown	13
11	TRUE	Empty	50S ribosomal protein L2 OS=Escherichia coli (strain K12) OX=83333 GN=rplB PE=1 SV=2	P60422	rplB	30 kDa		unknown	10
12	TRUE	Empty	Soluble pyridine nucleotide transhydrogenase OS=Escherichia coli (strain K12) OX=83333 GN=sthA PE=1 SV=5	P27306	sthA	52 kDa		unknown	10
13	TRUE	Empty	30S ribosomal protein S4 OS=Escherichia coli (strain K12) OX=83333 GN=rpsD PE=1 SV=2	P0A7V8	rpsD	23 kDa		unknown	10
14	TRUE	Empty	50S ribosomal protein L17 OS=Escherichia coli (strain K12) OX=83333 GN=rplQ PE=1 SV=1	P0AG44	rplQ	14 kDa		unknown	9
15	TRUE	Empty	30S ribosomal protein S5 OS=Escherichia coli (strain K12) OX=83333 GN=rpsE PE=1 SV=2	P0A7W1	rpsE	18 kDa		unknown	8
16	TRUE	Empty	Cluster of Keratin, type I cytoskeletal 10 OS=Homo sapiens GN=KRT10 PE=1 SV=6 (cRAP039)	cRAP039 [2]	KRT10	59 kDa	TRUE	unknown	8
17	TRUE	Empty	Keratin, type II cytoskeletal 1 OS=Homo sapiens GN=KRT1 PE=1 SV=6	cRAP054	KRT1	66 kDa	TRUE	unknown	8
18	TRUE	Empty	Dihydrolipoyllysine-residue acetyltransferase component of pyruvate dehydrogenase complex OS=Escherichia coli (strain K12) OX=83333 GN=aceF PE=1 SV=3	P06959	aceF	66 kDa		unknown	8
19	TRUE	Empty	Type II NADH:quinone oxidoreductase OS=Escherichia coli (strain K12) OX=83333 GN=ndh PE=1 SV=2	P00393	ndh	47 kDa		unknown	7
20	TRUE	Empty	Glutamine--fructose-6-phosphate aminotransferase [isomerizing] OS=Escherichia coli (strain K12) OX=83333 GN=glmS PE=1 SV=4	P17169	glmS	67 kDa		unknown	7
21	TRUE	Empty	30S ribosomal protein S3 OS=Escherichia coli (strain K12) OX=83333 GN=rpsC PE=1 SV=2	P0A7V3	rpsC	26 kDa		unknown	7
22	TRUE	Empty	30S ribosomal protein S15 OS=Escherichia coli (strain K12) OX=83333 GN=rpsO PE=1 SV=2	P0ADZ4	rpsO	10 kDa		unknown	7
23	TRUE	Empty	Periplasmic serine endoprotease DegP OS=Escherichia coli (strain K12) OX=83333 GN=degP PE=1 SV=1	P0C0V0	degP	49 kDa		unknown	7
24	TRUE	Empty	Chaperone protein DnaJ OS=Escherichia coli (strain K12) OX=83333 GN=dnaJ PE=1 SV=3	P08622	dnaJ	41 kDa		unknown	7
25	TRUE	Empty	Ribosomal small subunit pseudouridine synthase A OS=Escherichia coli (strain K12) OX=83333 GN=rsuA PE=1 SV=1	P0AA43	rsuA	26 kDa		unknown	7
26	TRUE	Empty	Cell division protein FtsZ OS=Escherichia coli (strain K12) OX=83333 GN=ftsZ PE=1 SV=1	P0A9A6	ftsZ	40 kDa		unknown	7
27	TRUE	Empty	Keratin, type II cytoskeletal 2 epidermal OS=Homo sapiens GN=KRT2 PE=1 SV=2	cRAP053	KRT2	65 kDa	TRUE	unknown	7
28	TRUE	Empty	Formate acetyltransferase 1 OS=Escherichia coli (strain K12) OX=83333 GN=pflB PE=1 SV=2	P09373	pflB	85 kDa		unknown	7
29	TRUE	Empty	Periplasmic pH-dependent serine endoprotease DegQ OS=Escherichia coli (strain K12) OX=83333 GN=degQ PE=1 SV=1	P39099	degQ	47 kDa		unknown	6
30	TRUE	Empty	23S rRNA (guanine(745)-N(1))-methyltransferase OS=Escherichia coli (strain K12) OX=83333 GN=rlmA PE=1 SV=1	P36999	rlmA	30 kDa		unknown	5
31	TRUE	Empty	tRNA (guanine-N(7)-)-methyltransferase OS=Escherichia coli (strain K12) OX=83333 GN=trmB PE=1 SV=1	P0A8I5	trmB	27 kDa		unknown	5
32	TRUE	Empty	Dihydrolipoyllysine-residue succinyltransferase component of 2-oxoglutarate dehydrogenase complex OS=Escherichia coli (strain K12) OX=83333 GN=sucB PE=1 SV=2	P0AFG6	sucB	44 kDa		unknown	5
33	TRUE	Empty	ATP-dependent RNA helicase DeaD OS=Escherichia coli (strain K12) OX=83333 GN=deaD PE=1 SV=2	P0A9P6	deaD	71 kDa		unknown	5
34	TRUE	Empty	30S ribosomal protein S10 OS=Escherichia coli (strain K12) OX=83333 GN=rpsJ PE=1 SV=1	P0A7R5	rpsJ	12 kDa		unknown	5
35	TRUE	Empty	Ribonuclease E OS=Escherichia coli (strain K12) OX=83333 GN=rne PE=1 SV=6	P21513	rne	118 kDa		unknown	5
36	TRUE	Empty	50S ribosomal protein L18 OS=Escherichia coli (strain K12) OX=83333 GN=rplR PE=1 SV=1	P0C018	rplR	13 kDa		unknown	5
37	TRUE	Empty	Transcriptional regulator YqjI OS=Escherichia coli (strain K12) OX=83333 GN=yqjI PE=1 SV=1	P64588	yqjI	23 kDa		unknown	4
38	TRUE	Empty	DNA gyrase subunit B OS=Escherichia coli (strain K12) OX=83333 GN=gyrB PE=1 SV=2	P0AES6	gyrB	90 kDa		unknown	4
39	TRUE	Empty	Maltodextrin phosphorylase OS=Escherichia coli (strain K12) OX=83333 GN=malP PE=1 SV=7	P00490	malP	91 kDa		unknown	4
40	TRUE	Empty	Multidrug efflux pump subunit AcrA OS=Escherichia coli (strain K12) OX=83333 GN=acrA PE=1 SV=1	P0AE06	acrA	42 kDa	TRUE	unknown	4
41	TRUE	Empty	Elongation factor Tu 1 OS=Escherichia coli (strain K12) OX=83333 GN=tufA PE=1 SV=1	P0CE47 (+1)	tufA	43 kDa		unknown	4
42	TRUE	Empty	Succinate dehydrogenase flavoprotein subunit OS=Escherichia coli (strain K12) OX=83333 GN=sdhA PE=1 SV=1	P0AC41	sdhA	64 kDa		unknown	4
43	TRUE	Empty	L-fucose operon activator OS=Escherichia coli (strain K12) OX=83333 GN=fucR PE=4 SV=1	P0ACK8	fucR	27 kDa		unknown	4
44	TRUE	Empty	30S ribosomal protein S12 OS=Escherichia coli (strain K12) OX=83333 GN=rpsL PE=1 SV=2	P0A7S3	rpsL	14 kDa		unknown	4
45	TRUE	Empty	NAD-capped RNA hydrolase NudC OS=Escherichia coli (strain K12) OX=83333 GN=nudC PE=1 SV=2	P32664	nudC	30 kDa		unknown	4
46	TRUE	Empty	50S ribosomal protein L15 OS=Escherichia coli (strain K12) OX=83333 GN=rplO PE=1 SV=1	P02413	rplO	15 kDa		unknown	4
47	TRUE	Empty	NAD kinase OS=Escherichia coli (strain K12) OX=83333 GN=nadK PE=1 SV=1	P0A7B3	nadK	33 kDa		unknown	4
48	TRUE	Empty	Transcriptional repressor IclR OS=Escherichia coli (strain K12) OX=83333 GN=iclR PE=1 SV=1	P16528	iclR	30 kDa		unknown	4
49	TRUE	Empty	Protein translocase subunit SecD OS=Escherichia coli (strain K12) OX=83333 GN=secD PE=1 SV=1	P0AG90	secD	67 kDa	TRUE	unknown	4
50	TRUE	Empty	50S ribosomal protein L5 OS=Escherichia coli (strain K12) OX=83333 GN=rplE PE=1 SV=2	P62399	rplE	20 kDa		unknown	4
51	TRUE	Empty	Phosphoadenosine 5'-phosphosulfate reductase OS=Escherichia coli (strain K12) OX=83333 GN=cysH PE=1 SV=3	P17854	cysH	28 kDa		unknown	4
52	TRUE	Empty	GTP cyclohydrolase 1 OS=Escherichia coli (strain K12) OX=83333 GN=folE PE=1 SV=2	P0A6T5	folE	25 kDa		unknown	3
53	TRUE	Empty	ATP synthase subunit beta OS=Escherichia coli (strain K12) OX=83333 GN=atpD PE=1 SV=2	P0ABB4	atpD	50 kDa		unknown	3
54	TRUE	Empty	Lactose operon repressor OS=Escherichia coli (strain K12) OX=83333 GN=lacI PE=1 SV=3	P03023	lacI	39 kDa		unknown	3
55	TRUE	Empty	30S ribosomal protein S2 OS=Escherichia coli (strain K12) OX=83333 GN=rpsB PE=1 SV=2	P0A7V0	rpsB	27 kDa		unknown	3
56	TRUE	Empty	ATP synthase subunit alpha OS=Escherichia coli (strain K12) OX=83333 GN=atpA PE=1 SV=1	P0ABB0	atpA	55 kDa	TRUE	unknown	3
57	TRUE	Empty	Outer membrane protein A OS=Escherichia coli (strain K12) OX=83333 GN=ompA PE=1 SV=1	P0A910	ompA	37 kDa		unknown	3
58	TRUE	Empty	Dihydrolipoyl dehydrogenase OS=Escherichia coli (strain K12) OX=83333 GN=lpdA PE=1 SV=2	P0A9P0	lpdA	51 kDa		unknown	3
59	TRUE	Empty	Ribosome maturation factor RimM OS=Escherichia coli (strain K12) OX=83333 GN=rimM PE=1 SV=1	P0A7X6	rimM	21 kDa		unknown	3
60	TRUE	Empty	Periplasmic chaperone PpiD OS=Escherichia coli (strain K12) OX=83333 GN=ppiD PE=1 SV=1	P0ADY1	ppiD	68 kDa		unknown	3
61	TRUE	Empty	Galactitol 1-phosphate 5-dehydrogenase OS=Escherichia coli (strain K12) OX=83333 GN=gatD PE=1 SV=1	P0A9S3	gatD	37 kDa		unknown	3
62	TRUE	Empty	Protein RecA OS=Escherichia coli (strain K12) OX=83333 GN=recA PE=1 SV=2	P0A7G6	recA	38 kDa		unknown	3
63	TRUE	Empty	30S ribosomal protein S13 OS=Escherichia coli (strain K12) OX=83333 GN=rpsM PE=1 SV=2	P0A7S9	rpsM	13 kDa		unknown	3
64	TRUE	Empty	FKBP-type 22 kDa peptidyl-prolyl cis-trans isomerase OS=Escherichia coli (strain K12) OX=83333 GN=fklB PE=1 SV=2	P0A9L3	fklB	22 kDa		unknown	3
65	TRUE	Empty	30S ribosomal protein S11 OS=Escherichia coli (strain K12) OX=83333 GN=rpsK PE=1 SV=2	P0A7R9	rpsK	14 kDa		unknown	3
66	TRUE	Empty	Uncharacterized HTH-type transcriptional regulator YdhB OS=Escherichia coli (strain K12) OX=83333 GN=ydhB PE=3 SV=1	P0ACR2	ydhB	35 kDa		unknown	3
67	TRUE	Empty	50S ribosomal protein L22 OS=Escherichia coli (strain K12) OX=83333 GN=rplV PE=1 SV=1	P61175	rplV	12 kDa		unknown	3
68	TRUE	Empty	Sec translocon accessory complex subunit YajC OS=Escherichia coli (strain K12) OX=83333 GN=yajC PE=1 SV=1	P0ADZ7	yajC	12 kDa		unknown	3
69	TRUE	Empty	Translation initiation factor IF-2 OS=Escherichia coli (strain K12) OX=83333 GN=infB PE=1 SV=1	P0A705	infB	97 kDa		unknown	2
70	TRUE	Empty	50S ribosomal protein L14 OS=Escherichia coli (strain K12) OX=83333 GN=rplN PE=1 SV=1	P0ADY3	rplN	14 kDa		unknown	2
71	TRUE	Empty	Cysteine desulfurase IscS OS=Escherichia coli (strain K12) OX=83333 GN=iscS PE=1 SV=1	P0A6B7	iscS	45 kDa		unknown	2
72	TRUE	Empty	Cluster of Protein translocase subunit SecA OS=Escherichia coli (strain K12) OX=83333 GN=secA PE=1 SV=2 (P10408)	P10408 [3]	secA	102 kDa	TRUE	unknown	2
73	TRUE	Empty	Tyrosine recombinase XerD OS=Escherichia coli (strain K12) OX=83333 GN=xerD PE=1 SV=1	P0A8P8	xerD	34 kDa		unknown	2
74	TRUE	Empty	ATP-dependent protease ATPase subunit HslU OS=Escherichia coli (strain K12) OX=83333 GN=hslU PE=1 SV=1	P0A6H5	hslU	50 kDa		unknown	2
75	TRUE	Empty	Hydroxymethylpyrimidine/phosphomethylpyrimidine kinase OS=Escherichia coli (strain K12) OX=83333 GN=thiD PE=1 SV=1	P76422	thiD	29 kDa		unknown	2
76	TRUE	Empty	Outer membrane protein assembly factor BamA OS=Escherichia coli (strain K12) OX=83333 GN=bamA PE=1 SV=1	P0A940	bamA	91 kDa		unknown	2
77	TRUE	Empty	Regulator of sigma D OS=Escherichia coli (strain K12) OX=83333 GN=rsd PE=1 SV=1	P0AFX4	rsd	18 kDa		unknown	2
78	TRUE	Empty	Glycine cleavage system transcriptional activator OS=Escherichia coli (strain K12) OX=83333 GN=gcvA PE=1 SV=1	P0A9F6	gcvA	34 kDa		unknown	2
79	TRUE	Empty	NADH-quinone oxidoreductase subunit C/D OS=Escherichia coli (strain K12) OX=83333 GN=nuoC PE=1 SV=3	P33599	nuoC	68 kDa		unknown	2
80	TRUE	Empty	Succinate--CoA ligase [ADP-forming] subunit beta OS=Escherichia coli (strain K12) OX=83333 GN=sucC PE=1 SV=1	P0A836	sucC	41 kDa		unknown	2
81	TRUE	Empty	50S ribosomal protein L3 OS=Escherichia coli (strain K12) OX=83333 GN=rplC PE=1 SV=1	P60438	rplC	22 kDa		unknown	2
82	TRUE	Empty	Uncharacterized protein YghW OS=Escherichia coli (strain K12) OX=83333 GN=yghW PE=4 SV=1	P64574	yghW	11 kDa		unknown	2
83	TRUE	Empty	Bifunctional chorismate mutase/prephenate dehydratase OS=Escherichia coli (strain K12) OX=83333 GN=pheA PE=1 SV=1	P0A9J8	pheA	43 kDa		unknown	2
84	TRUE	Empty	Cell division protein DamX OS=Escherichia coli (strain K12) OX=83333 GN=damX PE=1 SV=2	P11557	damX	46 kDa		unknown	2
85	TRUE	Empty	Cell shape-determining protein MreB OS=Escherichia coli (strain K12) OX=83333 GN=mreB PE=1 SV=1	P0A9X4	mreB	37 kDa		unknown	2
86	TRUE	Empty	50S ribosomal protein L7/L12 OS=Escherichia coli (strain K12) OX=83333 GN=rplL PE=1 SV=2	P0A7K2	rplL	12 kDa		unknown	2
87	TRUE	Empty	Cytoskeleton protein RodZ OS=Escherichia coli (strain K12) OX=83333 GN=rodZ PE=1 SV=2	P27434	rodZ	36 kDa		unknown	2
88	TRUE	Empty	D-methionine-binding lipoprotein MetQ OS=Escherichia coli (strain K12) OX=83333 GN=metQ PE=1 SV=2	P28635	metQ	29 kDa		unknown	2
89	TRUE	Empty	Quinone-dependent D-lactate dehydrogenase OS=Escherichia coli (strain K12) OX=83333 GN=dld PE=1 SV=3	P06149	dld	65 kDa		unknown	2
90	TRUE	Empty	S-ribosylhomocysteine lyase OS=Escherichia coli (strain K12) OX=83333 GN=luxS PE=1 SV=3	P45578	luxS	19 kDa		unknown	2
91	TRUE	Empty	Phosphoenolpyruvate-protein phosphotransferase OS=Escherichia coli (strain K12) OX=83333 GN=ptsI PE=1 SV=1	P08839	ptsI	64 kDa		unknown	2
92	TRUE	Empty	50S ribosomal protein L20 OS=Escherichia coli (strain K12) OX=83333 GN=rplT PE=1 SV=2	P0A7L3	rplT	13 kDa		unknown	2
93	TRUE	Empty	ATP synthase subunit b OS=Escherichia coli (strain K12) OX=83333 GN=atpF PE=1 SV=1	P0ABA0	atpF	17 kDa		unknown	2
94	TRUE	Empty	Quinoprotein glucose dehydrogenase OS=Escherichia coli (strain K12) OX=83333 GN=gcd PE=1 SV=3	P15877	gcd	87 kDa		unknown	2
95	TRUE	Empty	30S ribosomal protein S14 OS=Escherichia coli (strain K12) OX=83333 GN=rpsN PE=1 SV=2	P0AG59	rpsN	12 kDa		unknown	2
96	TRUE	Empty	50S ribosomal protein L4 OS=Escherichia coli (strain K12) OX=83333 GN=rplD PE=1 SV=1	P60723	rplD	22 kDa		unknown	2
97	TRUE	Empty	Iron-sulfur cluster assembly scaffold protein IscU OS=Escherichia coli (strain K12) OX=83333 GN=iscU PE=1 SV=1	P0ACD4	iscU	14 kDa		unknown	2
98	TRUE	Empty	Modulator of FtsH protease HflK OS=Escherichia coli (strain K12) OX=83333 GN=hflK PE=1 SV=1	P0ABC7	hflK	46 kDa		unknown	2
99	TRUE	Empty	DNA gyrase subunit A OS=Escherichia coli (strain K12) OX=83333 GN=gyrA PE=1 SV=1	P0AES4	gyrA	97 kDa		unknown	2
100	TRUE	Empty	Thiosulfate sulfurtransferase GlpE OS=Escherichia coli (strain K12) OX=83333 GN=glpE PE=1 SV=1	P0A6V5	glpE	12 kDa		unknown	2
101	TRUE	Empty	Outer membrane protein assembly factor BamB OS=Escherichia coli (strain K12) OX=83333 GN=bamB PE=1 SV=1	P77774	bamB	42 kDa		unknown	2
102	TRUE	Empty	Iron-sulfur cluster insertion protein ErpA OS=Escherichia coli (strain K12) OX=83333 GN=erpA PE=1 SV=1	P0ACC3	erpA	12 kDa		unknown	2
103	TRUE	Empty	SsrA-binding protein OS=Escherichia coli (strain K12) OX=83333 GN=smpB PE=1 SV=2	P0A832	smpB	18 kDa		unknown	2
104	TRUE	Empty	UDP-3-O-(3-hydroxymyristoyl)glucosamine N-acyltransferase OS=Escherichia coli (strain K12) OX=83333 GN=lpxD PE=1 SV=2	P21645	lpxD	36 kDa		unknown	2
105	TRUE	Empty	Polyribonucleotide nucleotidyltransferase OS=Escherichia coli (strain K12) OX=83333 GN=pnp PE=1 SV=3	P05055	pnp	77 kDa		unknown	1
106	TRUE	Empty	30S ribosomal protein S1 OS=Escherichia coli (strain K12) OX=83333 GN=rpsA PE=1 SV=1	P0AG67	rpsA	61 kDa		unknown	1
107	TRUE	Empty	RNA-binding protein Hfq OS=Escherichia coli (strain K12) OX=83333 GN=hfq PE=1 SV=2	P0A6X3	hfq	11 kDa		unknown	1
108	TRUE	Empty	ATP-dependent zinc metalloprotease FtsH OS=Escherichia coli (strain K12) OX=83333 GN=ftsH PE=1 SV=1	P0AAI3	ftsH	71 kDa		unknown	1
109	TRUE	Empty	Tyrosine recombinase XerC OS=Escherichia coli (strain K12) OX=83333 GN=xerC PE=1 SV=1	P0A8P6	xerC	34 kDa		unknown	1
110	TRUE	Empty	DNA-directed RNA polymerase subunit beta OS=Escherichia coli (strain K12) OX=83333 GN=rpoB PE=1 SV=1	P0A8V2	rpoB	151 kDa		unknown	1
111	TRUE	Empty	Chaperone protein Skp OS=Escherichia coli (strain K12) OX=83333 GN=skp PE=1 SV=1	P0AEU7	skp	18 kDa		unknown	1
112	TRUE	Empty	DNA-directed RNA polymerase subunit beta' OS=Escherichia coli (strain K12) OX=83333 GN=rpoC PE=1 SV=1	P0A8T7	rpoC	155 kDa		unknown	1
113	TRUE	Empty	Alanine--tRNA ligase OS=Escherichia coli (strain K12) OX=83333 GN=alaS PE=1 SV=2	P00957	alaS	96 kDa		unknown	1
114	TRUE	Empty	L-aspartate oxidase OS=Escherichia coli (strain K12) OX=83333 GN=nadB PE=1 SV=4	P10902	nadB	60 kDa		unknown	1
115	TRUE	Empty	Ferric uptake regulation protein OS=Escherichia coli (strain K12) OX=83333 GN=fur PE=1 SV=1	P0A9A9	fur	17 kDa		unknown	1
116	TRUE	Empty	Ribosomal RNA small subunit methyltransferase I OS=Escherichia coli (strain K12) OX=83333 GN=rsmI PE=1 SV=1	P67087	rsmI	31 kDa		unknown	1
117	TRUE	Empty	30S ribosomal protein S19 OS=Escherichia coli (strain K12) OX=83333 GN=rpsS PE=1 SV=2	P0A7U3	rpsS	10 kDa		unknown	1
118	TRUE	Empty	Bifunctional polymyxin resistance protein ArnA OS=Escherichia coli (strain K12) OX=83333 GN=arnA PE=1 SV=1	P77398	arnA	74 kDa		unknown	1
119	TRUE	Empty	Uncharacterized protein YcbX OS=Escherichia coli (strain K12) OX=83333 GN=ycbX PE=1 SV=1	P75863	ycbX	41 kDa		unknown	1
120	TRUE	Empty	2-oxoglutarate dehydrogenase E1 component OS=Escherichia coli (strain K12) OX=83333 GN=sucA PE=1 SV=1	P0AFG3	sucA	105 kDa		unknown	1
121	TRUE	Empty	50S ribosomal protein L1 OS=Escherichia coli (strain K12) OX=83333 GN=rplA PE=1 SV=2	P0A7L0	rplA	25 kDa		unknown	1
122	TRUE	Empty	Right origin-binding protein OS=Escherichia coli (strain K12) OX=83333 GN=rob PE=1 SV=1	P0ACI0	rob	33 kDa		unknown	1
123	TRUE	Empty	HTH-type transcriptional repressor NemR OS=Escherichia coli (strain K12) OX=83333 GN=nemR PE=1 SV=1	P67430	nemR	22 kDa		unknown	1
124	TRUE	Empty	NADH-quinone oxidoreductase subunit B OS=Escherichia coli (strain K12) OX=83333 GN=nuoB PE=1 SV=1	P0AFC7	nuoB	25 kDa		unknown	1
125	TRUE	Empty	30S ribosomal protein S9 OS=Escherichia coli (strain K12) OX=83333 GN=rpsI PE=1 SV=2	P0A7X3	rpsI	15 kDa		unknown	1
126	TRUE	Empty	Major outer membrane lipoprotein Lpp OS=Escherichia coli (strain K12) OX=83333 GN=lpp PE=1 SV=1	P69776	lpp	8 kDa		unknown	1
127	TRUE	Empty	UPF0227 protein YcfP OS=Escherichia coli (strain K12) OX=83333 GN=ycfP PE=1 SV=1	P0A8E1	ycfP	21 kDa		unknown	1
128	TRUE	Empty	DNA-directed RNA polymerase subunit alpha OS=Escherichia coli (strain K12) OX=83333 GN=rpoA PE=1 SV=1	P0A7Z4	rpoA	37 kDa		unknown	1
129	TRUE	Empty	50S ribosomal protein L11 OS=Escherichia coli (strain K12) OX=83333 GN=rplK PE=1 SV=2	P0A7J7	rplK	15 kDa		unknown	1
130	TRUE	Empty	Septum site-determining protein MinD OS=Escherichia coli (strain K12) OX=83333 GN=minD PE=1 SV=2	P0AEZ3	minD	30 kDa		unknown	1
131	TRUE	Empty	50S ribosomal protein L6 OS=Escherichia coli (strain K12) OX=83333 GN=rplF PE=1 SV=2	P0AG55	rplF	19 kDa		unknown	1
132	TRUE	Empty	S-adenosylmethionine synthase OS=Escherichia coli (strain K12) OX=83333 GN=metK PE=1 SV=2	P0A817	metK	42 kDa		unknown	1
133	TRUE	Empty	Exu regulon transcriptional regulator OS=Escherichia coli (strain K12) OX=83333 GN=exuR PE=4 SV=1	P0ACL2	exuR	30 kDa		unknown	1
134	TRUE	Empty	Spermidine N(1)-acetyltransferase OS=Escherichia coli (strain K12) OX=83333 GN=speG PE=1 SV=2	P0A951	speG	22 kDa		unknown	1
135	TRUE	Empty	Macrodomain Ter protein OS=Escherichia coli (strain K12) OX=83333 GN=matP PE=1 SV=1	P0A8N0	matP	18 kDa		unknown	1
136	TRUE	Empty	50S ribosomal protein L28 OS=Escherichia coli (strain K12) OX=83333 GN=rpmB PE=1 SV=2	P0A7M2	rpmB	9 kDa		unknown	1
137	TRUE	Empty	ATP-dependent Clp protease ATP-binding subunit ClpA OS=Escherichia coli (strain K12) OX=83333 GN=clpA PE=1 SV=1	P0ABH9	clpA	84 kDa		unknown	1
138	TRUE	Empty	50S ribosomal protein L21 OS=Escherichia coli (strain K12) OX=83333 GN=rplU PE=1 SV=1	P0AG48	rplU	12 kDa		unknown	1
139	TRUE	Empty	Outer membrane protein assembly factor BamC OS=Escherichia coli (strain K12) OX=83333 GN=bamC PE=1 SV=1	P0A903	bamC	37 kDa		unknown	1
140	TRUE	Empty	HTH-type transcriptional repressor CsqR OS=Escherichia coli (strain K12) OX=83333 GN=csqR PE=1 SV=2	P32144	csqR	29 kDa		unknown	1
141	TRUE	Empty	HTH-type transcriptional regulator IlvY OS=Escherichia coli (strain K12) OX=83333 GN=ilvY PE=3 SV=1	P05827	ilvY	33 kDa		unknown	1
142	TRUE	Empty	D-alanyl-D-alanine carboxypeptidase DacB OS=Escherichia coli (strain K12) OX=83333 GN=dacB PE=1 SV=2	P24228	dacB	52 kDa		unknown	1
143	TRUE	Empty	50S ribosomal protein L19 OS=Escherichia coli (strain K12) OX=83333 GN=rplS PE=1 SV=2	P0A7K6	rplS	13 kDa		unknown	1
144	TRUE	Empty	Trigger factor OS=Escherichia coli (strain K12) OX=83333 GN=tig PE=1 SV=1	P0A850	tig	48 kDa		unknown	1
145	TRUE	Empty	Uncharacterized protein YbjS OS=Escherichia coli (strain K12) OX=83333 GN=ybjS PE=3 SV=2	P75821	ybjS	38 kDa		unknown	1
146	TRUE	Empty	Hydrogenase-2 small chain OS=Escherichia coli (strain K12) OX=83333 GN=hybO PE=1 SV=1	P69741	hybO	40 kDa		unknown	1
147	TRUE	Empty	Thioredoxin 1 OS=Escherichia coli (strain K12) OX=83333 GN=trxA PE=1 SV=2	P0AA25	trxA	12 kDa		unknown	1
148	TRUE	Empty	Ancillary SecYEG translocon subunit OS=Escherichia coli (strain K12) OX=83333 GN=yfgM PE=1 SV=1	P76576	yfgM	22 kDa		unknown	1
149	TRUE	Empty	50S ribosomal protein L32 OS=Escherichia coli (strain K12) OX=83333 GN=rpmF PE=1 SV=2	P0A7N4	rpmF	6 kDa		unknown	1
150	TRUE	Empty	Acyl carrier protein OS=Escherichia coli (strain K12) OX=83333 GN=acpP PE=1 SV=2	P0A6A8	acpP	9 kDa		unknown	1
151	TRUE	Empty	30S ribosomal protein S18 OS=Escherichia coli (strain K12) OX=83333 GN=rpsR PE=1 SV=2	P0A7T7	rpsR	9 kDa		unknown	1
152	TRUE	Empty	Maltose/maltodextrin import ATP-binding protein MalK OS=Escherichia coli (strain K12) OX=83333 GN=malK PE=1 SV=1	P68187	malK	41 kDa		unknown	1
153	TRUE	Empty	D-alanyl-D-alanine endopeptidase OS=Escherichia coli (strain K12) OX=83333 GN=pbpG PE=1 SV=2	P0AFI5	pbpG	34 kDa		unknown	1
154	TRUE	Empty	Isocitrate dehydrogenase [NADP] OS=Escherichia coli (strain K12) OX=83333 GN=icd PE=1 SV=1	P08200	icd	46 kDa		unknown	1
155	TRUE	Empty	Iron-binding protein IscA OS=Escherichia coli (strain K12) OX=83333 GN=iscA PE=1 SV=1	P0AAC8	iscA	12 kDa		unknown	1
156	TRUE	Empty	Bifunctional (p)ppGpp synthase/hydrolase SpoT OS=Escherichia coli (strain K12) OX=83333 GN=spoT PE=1 SV=1	P0AG24	spoT	79 kDa		unknown	1
157	TRUE	Empty	UvrABC system protein A OS=Escherichia coli (strain K12) OX=83333 GN=uvrA PE=1 SV=1	P0A698	uvrA	104 kDa		unknown	1
158	TRUE	Empty	DNA-binding dual transcriptional regulator OmpR OS=Escherichia coli (strain K12) OX=83333 GN=ompR PE=1 SV=1	P0AA16	ompR	27 kDa		unknown	1
159	TRUE	Empty	High frequency lysogenization protein HflD OS=Escherichia coli (strain K12) OX=83333 GN=hflD PE=1 SV=1	P25746	hflD	23 kDa		unknown	1
160	TRUE	Empty	30S ribosomal protein S6 OS=Escherichia coli (strain K12) OX=83333 GN=rpsF PE=1 SV=1	P02358	rpsF	16 kDa		unknown	1
161	TRUE	Empty	30S ribosomal protein S7 OS=Escherichia coli (strain K12) OX=83333 GN=rpsG PE=1 SV=3	P02359	rpsG	20 kDa		unknown	1
162	TRUE	Empty	Glutamate-pyruvate aminotransferase AlaA OS=Escherichia coli (strain K12) OX=83333 GN=alaA PE=1 SV=1	P0A959	alaA	46 kDa		unknown	1
163	TRUE	Empty	N-acetylmuramoyl-L-alanine amidase AmiA OS=Escherichia coli (strain K12) OX=83333 GN=amiA PE=1 SV=1	P36548	amiA	31 kDa		unknown	1
164	TRUE	Empty	D-alanyl-D-alanine carboxypeptidase DacA OS=Escherichia coli (strain K12) OX=83333 GN=dacA PE=1 SV=1	P0AEB2	dacA	44 kDa		unknown	1
165	TRUE	Empty	Serine recombinase PinR OS=Escherichia coli (strain K12) OX=83333 GN=pinR PE=1 SV=1	P0ADI0 (+1)	pinR	22 kDa		unknown	1
166	TRUE	Empty	Guanosine-5'-triphosphate,3'-diphosphate pyrophosphatase OS=Escherichia coli (strain K12) OX=83333 GN=gppA PE=1 SV=3	P25552	gppA	55 kDa		unknown	1
167	TRUE	Empty	Uncharacterized glycosyltransferase YibD OS=Escherichia coli (strain K12) OX=83333 GN=yibD PE=3 SV=2	P11290	yibD	41 kDa		unknown	1
168	TRUE	Empty	Uncharacterized protein YiaF OS=Escherichia coli (strain K12) OX=83333 GN=yiaF PE=4 SV=2	P0ADK0	yiaF	26 kDa		unknown	1
169	TRUE	Empty	tRNA-2-methylthio-N(6)-dimethylallyladenosine synthase OS=Escherichia coli (strain K12) OX=83333 GN=miaB PE=1 SV=1	P0AEI1	miaB	54 kDa		unknown	1
170	TRUE	Empty	Metalloprotease TldD OS=Escherichia coli (strain K12) OX=83333 GN=tldD PE=1 SV=1	P0AGG8	tldD	51 kDa		unknown	1
171	TRUE	Empty	Stringent starvation protein B OS=Escherichia coli (strain K12) OX=83333 GN=sspB PE=1 SV=1	P0AFZ3	sspB	18 kDa		unknown	1
172	TRUE	Empty	Chain length determinant protein OS=Escherichia coli (strain K12) OX=83333 GN=wzzB PE=1 SV=2	P76372	wzzB	36 kDa		unknown	1
173	TRUE	Empty	30S ribosomal protein S16 OS=Escherichia coli (strain K12) OX=83333 GN=rpsP PE=1 SV=1	P0A7T3	rpsP	9 kDa		unknown	1
174	TRUE	Empty	Arylamine N-acetyltransferase OS=Escherichia coli (strain K12) OX=83333 GN=nhoA PE=1 SV=1	P77567	nhoA	32 kDa		unknown	1
175	TRUE	Empty	Penicillin-binding protein activator LpoB OS=Escherichia coli (strain K12) OX=83333 GN=lpoB PE=1 SV=1	P0AB38	lpoB	23 kDa		unknown	1
176	TRUE	Empty	30S ribosomal protein S21 OS=Escherichia coli (strain K12) OX=83333 GN=rpsU PE=1 SV=2	P68679	rpsU	9 kDa		unknown	1
177	TRUE	Empty	Protein translocase subunit SecF OS=Escherichia coli (strain K12) OX=83333 GN=secF PE=1 SV=1	P0AG93	secF	35 kDa		unknown	1
178	TRUE	Empty	HTH-type transcriptional repressor BluR OS=Escherichia coli (strain K12) OX=83333 GN=bluR PE=1 SV=1	P75989	bluR	28 kDa		unknown	1
END OF FILE

## Sheet: PF3D7_0527100
#P1858_200125, Samples Report created on 01/22/2025
PfUBE2N
#	Visible?	Starred?	Identified Proteins (437)	Accession Number	Alternate ID	Molecular Weight	Protein Grouping Ambiguity	Taxonomy	Total Spectrum Count
1	TRUE	Empty	Ubiquitin-conjugating enzyme E2 N, putative OS=Plasmodium falciparum (isolate 3D7) OX=36329 GN=PF3D7_0527100 PE=1 SV=1	Q8I3J4	PF3D7_0527100	17 kDa		unknown	122
2	TRUE	Empty	Trypsin OS=Sus scrofa PE=1 SV=1	cRAP112		24 kDa		unknown	40
3	TRUE	Empty	Cluster of Chaperone protein DnaK OS=Escherichia coli (strain K12) OX=83333 GN=dnaK PE=1 SV=2 (P0A6Y8)	P0A6Y8 [2]	dnaK	69 kDa	TRUE	unknown	36
4	TRUE	Empty	FKBP-type peptidyl-prolyl cis-trans isomerase SlyD OS=Escherichia coli (strain K12) OX=83333 GN=slyD PE=1 SV=1	P0A9K9	slyD	21 kDa		unknown	34
5	TRUE	Empty	50S ribosomal protein L2 OS=Escherichia coli (strain K12) OX=83333 GN=rplB PE=1 SV=2	P60422	rplB	30 kDa		unknown	34
6	TRUE	Empty	Translation initiation factor IF-2 OS=Escherichia coli (strain K12) OX=83333 GN=infB PE=1 SV=1	P0A705	infB	97 kDa		unknown	27
7	TRUE	Empty	50S ribosomal protein L13 OS=Escherichia coli (strain K12) OX=83333 GN=rplM PE=1 SV=1	P0AA10	rplM	16 kDa		unknown	26
8	TRUE	Empty	Polyribonucleotide nucleotidyltransferase OS=Escherichia coli (strain K12) OX=83333 GN=pnp PE=1 SV=3	P05055	pnp	77 kDa		unknown	25
9	TRUE	Empty	cAMP-activated global transcriptional regulator CRP OS=Escherichia coli (strain K12) OX=83333 GN=crp PE=1 SV=1	P0ACJ8	crp	24 kDa		unknown	22
10	TRUE	Empty	30S ribosomal protein S1 OS=Escherichia coli (strain K12) OX=83333 GN=rpsA PE=1 SV=1	P0AG67	rpsA	61 kDa		unknown	21
11	TRUE	Empty	Blue light- and temperature-regulated antirepressor BluF OS=Escherichia coli (strain K12) OX=83333 GN=bluF PE=1 SV=1	P75990	bluF	45 kDa		unknown	20
12	TRUE	Empty	30S ribosomal protein S5 OS=Escherichia coli (strain K12) OX=83333 GN=rpsE PE=1 SV=2	P0A7W1	rpsE	18 kDa		unknown	20
13	TRUE	Empty	Ribosomal RNA large subunit methyltransferase G OS=Escherichia coli (strain K12) OX=83333 GN=rlmG PE=1 SV=2	P42596	rlmG	42 kDa		unknown	19
14	TRUE	Empty	ATP-dependent RNA helicase RhlE OS=Escherichia coli (strain K12) OX=83333 GN=rhlE PE=1 SV=3	P25888	rhlE	50 kDa		unknown	19
15	TRUE	Empty	Cluster of Elongation factor G OS=Escherichia coli (strain K12) OX=83333 GN=fusA PE=1 SV=2 (P0A6M8)	P0A6M8 [2]	fusA	78 kDa	TRUE	unknown	18
16	TRUE	Empty	Chaperonin GroEL OS=Escherichia coli (strain K12) OX=83333 GN=groEL PE=1 SV=2	P0A6F5	groEL	57 kDa		unknown	17
17	TRUE	Empty	Glutamine--fructose-6-phosphate aminotransferase [isomerizing] OS=Escherichia coli (strain K12) OX=83333 GN=glmS PE=1 SV=4	P17169	glmS	67 kDa		unknown	17
18	TRUE	Empty	Cell division protein FtsZ OS=Escherichia coli (strain K12) OX=83333 GN=ftsZ PE=1 SV=1	P0A9A6	ftsZ	40 kDa		unknown	17
19	TRUE	Empty	DNA-directed RNA polymerase subunit beta' OS=Escherichia coli (strain K12) OX=83333 GN=rpoC PE=1 SV=1	P0A8T7	rpoC	155 kDa		unknown	17
20	TRUE	Empty	Cluster of Protein translocase subunit SecA OS=Escherichia coli (strain K12) OX=83333 GN=secA PE=1 SV=2 (P10408)	P10408 [3]	secA	102 kDa	TRUE	unknown	16
21	TRUE	Empty	Dihydrolipoyllysine-residue acetyltransferase component of pyruvate dehydrogenase complex OS=Escherichia coli (strain K12) OX=83333 GN=aceF PE=1 SV=3	P06959	aceF	66 kDa		unknown	15
22	TRUE	Empty	ATP synthase subunit beta OS=Escherichia coli (strain K12) OX=83333 GN=atpD PE=1 SV=2	P0ABB4	atpD	50 kDa		unknown	14
23	TRUE	Empty	Multidrug efflux pump subunit AcrA OS=Escherichia coli (strain K12) OX=83333 GN=acrA PE=1 SV=1	P0AE06	acrA	42 kDa	TRUE	unknown	14
24	TRUE	Empty	Elongation factor Tu 1 OS=Escherichia coli (strain K12) OX=83333 GN=tufA PE=1 SV=1	P0CE47 (+1)	tufA	43 kDa		unknown	14
25	TRUE	Empty	RNA-binding protein Hfq OS=Escherichia coli (strain K12) OX=83333 GN=hfq PE=1 SV=2	P0A6X3	hfq	11 kDa		unknown	14
26	TRUE	Empty	ATP-dependent zinc metalloprotease FtsH OS=Escherichia coli (strain K12) OX=83333 GN=ftsH PE=1 SV=1	P0AAI3	ftsH	71 kDa		unknown	14
27	TRUE	Empty	30S ribosomal protein S3 OS=Escherichia coli (strain K12) OX=83333 GN=rpsC PE=1 SV=2	P0A7V3	rpsC	26 kDa		unknown	13
28	TRUE	Empty	Periplasmic chaperone PpiD OS=Escherichia coli (strain K12) OX=83333 GN=ppiD PE=1 SV=1	P0ADY1	ppiD	68 kDa		unknown	13
29	TRUE	Empty	DNA-directed RNA polymerase subunit beta OS=Escherichia coli (strain K12) OX=83333 GN=rpoB PE=1 SV=1	P0A8V2	rpoB	151 kDa		unknown	13
30	TRUE	Empty	Alanine--tRNA ligase OS=Escherichia coli (strain K12) OX=83333 GN=alaS PE=1 SV=2	P00957	alaS	96 kDa		unknown	13
31	TRUE	Empty	GTP cyclohydrolase 1 OS=Escherichia coli (strain K12) OX=83333 GN=folE PE=1 SV=2	P0A6T5	folE	25 kDa		unknown	12
32	TRUE	Empty	ATP-dependent protease ATPase subunit HslU OS=Escherichia coli (strain K12) OX=83333 GN=hslU PE=1 SV=1	P0A6H5	hslU	50 kDa		unknown	12
33	TRUE	Empty	Elongation factor Ts OS=Escherichia coli (strain K12) OX=83333 GN=tsf PE=1 SV=2	P0A6P1	tsf	30 kDa		unknown	12
34	TRUE	Empty	DNA gyrase subunit B OS=Escherichia coli (strain K12) OX=83333 GN=gyrB PE=1 SV=2	P0AES6	gyrB	90 kDa		unknown	11
35	TRUE	Empty	Keratin, type II cytoskeletal 1 OS=Homo sapiens GN=KRT1 PE=1 SV=6	cRAP054	KRT1	66 kDa	TRUE	unknown	11
36	TRUE	Empty	ATP-dependent RNA helicase DeaD OS=Escherichia coli (strain K12) OX=83333 GN=deaD PE=1 SV=2	P0A9P6	deaD	71 kDa		unknown	11
37	TRUE	Empty	30S ribosomal protein S15 OS=Escherichia coli (strain K12) OX=83333 GN=rpsO PE=1 SV=2	P0ADZ4	rpsO	10 kDa		unknown	10
38	TRUE	Empty	Transcriptional regulator YqjI OS=Escherichia coli (strain K12) OX=83333 GN=yqjI PE=1 SV=1	P64588	yqjI	23 kDa		unknown	10
39	TRUE	Empty	Dihydrolipoyllysine-residue succinyltransferase component of 2-oxoglutarate dehydrogenase complex OS=Escherichia coli (strain K12) OX=83333 GN=sucB PE=1 SV=2	P0AFG6	sucB	44 kDa		unknown	10
40	TRUE	Empty	Outer membrane protein A OS=Escherichia coli (strain K12) OX=83333 GN=ompA PE=1 SV=1	P0A910	ompA	37 kDa		unknown	10
41	TRUE	Empty	NADH-quinone oxidoreductase subunit C/D OS=Escherichia coli (strain K12) OX=83333 GN=nuoC PE=1 SV=3	P33599	nuoC	68 kDa		unknown	10
42	TRUE	Empty	Pyruvate dehydrogenase E1 component OS=Escherichia coli (strain K12) OX=83333 GN=aceE PE=1 SV=2	P0AFG8	aceE	100 kDa		unknown	10
43	TRUE	Empty	Cluster of Keratin, type I cytoskeletal 10 OS=Homo sapiens GN=KRT10 PE=1 SV=6 (cRAP039)	cRAP039 [2]	KRT10	59 kDa	TRUE	unknown	9
44	TRUE	Empty	Maltodextrin phosphorylase OS=Escherichia coli (strain K12) OX=83333 GN=malP PE=1 SV=7	P00490	malP	91 kDa		unknown	9
45	TRUE	Empty	NAD-capped RNA hydrolase NudC OS=Escherichia coli (strain K12) OX=83333 GN=nudC PE=1 SV=2	P32664	nudC	30 kDa		unknown	9
46	TRUE	Empty	Dihydrolipoyl dehydrogenase OS=Escherichia coli (strain K12) OX=83333 GN=lpdA PE=1 SV=2	P0A9P0	lpdA	51 kDa		unknown	9
47	TRUE	Empty	Protein RecA OS=Escherichia coli (strain K12) OX=83333 GN=recA PE=1 SV=2	P0A7G6	recA	38 kDa		unknown	9
48	TRUE	Empty	Energy-dependent translational throttle protein EttA OS=Escherichia coli (strain K12) OX=83333 GN=ettA PE=1 SV=2	P0A9W3	ettA	62 kDa		unknown	9
49	TRUE	Empty	Type II NADH:quinone oxidoreductase OS=Escherichia coli (strain K12) OX=83333 GN=ndh PE=1 SV=2	P00393	ndh	47 kDa		unknown	8
50	TRUE	Empty	Chaperone protein DnaJ OS=Escherichia coli (strain K12) OX=83333 GN=dnaJ PE=1 SV=3	P08622	dnaJ	41 kDa		unknown	8
51	TRUE	Empty	50S ribosomal protein L14 OS=Escherichia coli (strain K12) OX=83333 GN=rplN PE=1 SV=1	P0ADY3	rplN	14 kDa		unknown	8
52	TRUE	Empty	30S ribosomal protein S12 OS=Escherichia coli (strain K12) OX=83333 GN=rpsL PE=1 SV=2	P0A7S3	rpsL	14 kDa		unknown	8
53	TRUE	Empty	Ribonuclease E OS=Escherichia coli (strain K12) OX=83333 GN=rne PE=1 SV=6	P21513	rne	118 kDa		unknown	8
54	TRUE	Empty	Formate acetyltransferase 1 OS=Escherichia coli (strain K12) OX=83333 GN=pflB PE=1 SV=2	P09373	pflB	85 kDa		unknown	8
55	TRUE	Empty	L-aspartate oxidase OS=Escherichia coli (strain K12) OX=83333 GN=nadB PE=1 SV=4	P10902	nadB	60 kDa		unknown	8
56	TRUE	Empty	Bifunctional polymyxin resistance protein ArnA OS=Escherichia coli (strain K12) OX=83333 GN=arnA PE=1 SV=1	P77398	arnA	74 kDa		unknown	8
57	TRUE	Empty	Protein translocase subunit SecD OS=Escherichia coli (strain K12) OX=83333 GN=secD PE=1 SV=1	P0AG90	secD	67 kDa	TRUE	unknown	8
58	TRUE	Empty	Cell division protein DamX OS=Escherichia coli (strain K12) OX=83333 GN=damX PE=1 SV=2	P11557	damX	46 kDa		unknown	8
59	TRUE	Empty	Major outer membrane lipoprotein Lpp OS=Escherichia coli (strain K12) OX=83333 GN=lpp PE=1 SV=1	P69776	lpp	8 kDa		unknown	8
60	TRUE	Empty	Replicative DNA helicase OS=Escherichia coli (strain K12) OX=83333 GN=dnaB PE=1 SV=1	P0ACB0	dnaB	52 kDa		unknown	8
61	TRUE	Empty	ATP-dependent Clp protease ATP-binding subunit ClpA OS=Escherichia coli (strain K12) OX=83333 GN=clpA PE=1 SV=1	P0ABH9	clpA	84 kDa		unknown	8
62	TRUE	Empty	Periplasmic serine endoprotease DegP OS=Escherichia coli (strain K12) OX=83333 GN=degP PE=1 SV=1	P0C0V0	degP	49 kDa		unknown	7
63	TRUE	Empty	30S ribosomal protein S2 OS=Escherichia coli (strain K12) OX=83333 GN=rpsB PE=1 SV=2	P0A7V0	rpsB	27 kDa		unknown	7
64	TRUE	Empty	50S ribosomal protein L17 OS=Escherichia coli (strain K12) OX=83333 GN=rplQ PE=1 SV=1	P0AG44	rplQ	14 kDa		unknown	7
65	TRUE	Empty	ATP synthase subunit alpha OS=Escherichia coli (strain K12) OX=83333 GN=atpA PE=1 SV=1	P0ABB0	atpA	55 kDa	TRUE	unknown	7
66	TRUE	Empty	Periplasmic pH-dependent serine endoprotease DegQ OS=Escherichia coli (strain K12) OX=83333 GN=degQ PE=1 SV=1	P39099	degQ	47 kDa		unknown	7
67	TRUE	Empty	L-fucose operon activator OS=Escherichia coli (strain K12) OX=83333 GN=fucR PE=4 SV=1	P0ACK8	fucR	27 kDa		unknown	7
68	TRUE	Empty	Keratin, type II cytoskeletal 2 epidermal OS=Homo sapiens GN=KRT2 PE=1 SV=2	cRAP053	KRT2	65 kDa	TRUE	unknown	7
69	TRUE	Empty	30S ribosomal protein S10 OS=Escherichia coli (strain K12) OX=83333 GN=rpsJ PE=1 SV=1	P0A7R5	rpsJ	12 kDa		unknown	7
70	TRUE	Empty	Beta-galactosidase OS=Escherichia coli (strain K12) OX=83333 GN=lacZ PE=1 SV=2	P00722 (+1)	lacZ	116 kDa		unknown	7
71	TRUE	Empty	Catalase HPII OS=Escherichia coli (strain K12) OX=83333 GN=katE PE=1 SV=1	P21179	katE	84 kDa		unknown	7
72	TRUE	Empty	Cluster of Formate dehydrogenase-O iron-sulfur subunit OS=Escherichia coli (strain K12) OX=83333 GN=fdoH PE=1 SV=1 (P0AAJ5)	P0AAJ5 [2]	fdoH	33 kDa	TRUE	unknown	7
73	TRUE	Empty	ATP synthase subunit b OS=Escherichia coli (strain K12) OX=83333 GN=atpF PE=1 SV=1	P0ABA0	atpF	17 kDa		unknown	7
74	TRUE	Empty	D-tagatose-1,6-bisphosphate aldolase subunit GatZ OS=Escherichia coli (strain K12) OX=83333 GN=gatZ PE=1 SV=1	P0C8J8	gatZ	47 kDa		unknown	7
75	TRUE	Empty	Phosphoenolpyruvate synthase OS=Escherichia coli (strain K12) OX=83333 GN=ppsA PE=1 SV=5	P23538	ppsA	87 kDa		unknown	7
76	TRUE	Empty	Phosphate acetyltransferase OS=Escherichia coli (strain K12) OX=83333 GN=pta PE=1 SV=2	P0A9M8	pta	77 kDa		unknown	7
77	TRUE	Empty	Oxidoreductase UcpA OS=Escherichia coli (strain K12) OX=83333 GN=ucpA PE=1 SV=3	P37440	ucpA	28 kDa		unknown	7
78	TRUE	Empty	23S rRNA (guanine(745)-N(1))-methyltransferase OS=Escherichia coli (strain K12) OX=83333 GN=rlmA PE=1 SV=1	P36999	rlmA	30 kDa		unknown	6
79	TRUE	Empty	30S ribosomal protein S4 OS=Escherichia coli (strain K12) OX=83333 GN=rpsD PE=1 SV=2	P0A7V8	rpsD	23 kDa		unknown	6
80	TRUE	Empty	Tyrosine recombinase XerD OS=Escherichia coli (strain K12) OX=83333 GN=xerD PE=1 SV=1	P0A8P8	xerD	34 kDa		unknown	6
81	TRUE	Empty	Tyrosine recombinase XerC OS=Escherichia coli (strain K12) OX=83333 GN=xerC PE=1 SV=1	P0A8P6	xerC	34 kDa		unknown	6
82	TRUE	Empty	50S ribosomal protein L15 OS=Escherichia coli (strain K12) OX=83333 GN=rplO PE=1 SV=1	P02413	rplO	15 kDa		unknown	6
83	TRUE	Empty	Keratin, type I cytoskeletal 9 OS=Homo sapiens GN=KRT9 PE=1 SV=3	cRAP041	KRT9	62 kDa	TRUE	unknown	6
84	TRUE	Empty	D-methionine-binding lipoprotein MetQ OS=Escherichia coli (strain K12) OX=83333 GN=metQ PE=1 SV=2	P28635	metQ	29 kDa		unknown	6
85	TRUE	Empty	Phosphoenolpyruvate-protein phosphotransferase OS=Escherichia coli (strain K12) OX=83333 GN=ptsI PE=1 SV=1	P08839	ptsI	64 kDa		unknown	6
86	TRUE	Empty	S-adenosylmethionine synthase OS=Escherichia coli (strain K12) OX=83333 GN=metK PE=1 SV=2	P0A817	metK	42 kDa		unknown	6
87	TRUE	Empty	Protein YdgA OS=Escherichia coli (strain K12) OX=83333 GN=ydgA PE=1 SV=1	P77804	ydgA	55 kDa		unknown	6
88	TRUE	Empty	Glycine--tRNA ligase beta subunit OS=Escherichia coli (strain K12) OX=83333 GN=glyS PE=1 SV=4	P00961	glyS	77 kDa		unknown	6
89	TRUE	Empty	DNA gyrase subunit A OS=Escherichia coli (strain K12) OX=83333 GN=gyrA PE=1 SV=1	P0AES4	gyrA	97 kDa		unknown	6
90	TRUE	Empty	Methionine--tRNA ligase OS=Escherichia coli (strain K12) OX=83333 GN=metG PE=1 SV=2	P00959	metG	76 kDa		unknown	6
91	TRUE	Empty	Elongation factor 4 OS=Escherichia coli (strain K12) OX=83333 GN=lepA PE=1 SV=1	P60785	lepA	67 kDa		unknown	6
92	TRUE	Empty	Inner membrane lipoprotein DcrB OS=Escherichia coli (strain K12) OX=83333 GN=dcrB PE=1 SV=1	P0AEE1	dcrB	20 kDa		unknown	6
93	TRUE	Empty	RNA polymerase sigma factor RpoD OS=Escherichia coli (strain K12) OX=83333 GN=rpoD PE=1 SV=2	P00579	rpoD	70 kDa		unknown	6
94	TRUE	Empty	Pyruvate/proton symporter BtsT OS=Escherichia coli (strain K12) OX=83333 GN=btsT PE=1 SV=2	P39396	btsT	77 kDa		unknown	6
95	TRUE	Empty	tRNA (guanine-N(7)-)-methyltransferase OS=Escherichia coli (strain K12) OX=83333 GN=trmB PE=1 SV=1	P0A8I5	trmB	27 kDa		unknown	5
96	TRUE	Empty	Ribosomal small subunit pseudouridine synthase A OS=Escherichia coli (strain K12) OX=83333 GN=rsuA PE=1 SV=1	P0AA43	rsuA	26 kDa		unknown	5
97	TRUE	Empty	Succinate dehydrogenase flavoprotein subunit OS=Escherichia coli (strain K12) OX=83333 GN=sdhA PE=1 SV=1	P0AC41	sdhA	64 kDa		unknown	5
98	TRUE	Empty	Galactitol 1-phosphate 5-dehydrogenase OS=Escherichia coli (strain K12) OX=83333 GN=gatD PE=1 SV=1	P0A9S3	gatD	37 kDa		unknown	5
99	TRUE	Empty	Ferric uptake regulation protein OS=Escherichia coli (strain K12) OX=83333 GN=fur PE=1 SV=1	P0A9A9	fur	17 kDa		unknown	5
100	TRUE	Empty	Outer membrane protein assembly factor BamA OS=Escherichia coli (strain K12) OX=83333 GN=bamA PE=1 SV=1	P0A940	bamA	91 kDa		unknown	5
101	TRUE	Empty	Glycine cleavage system transcriptional activator OS=Escherichia coli (strain K12) OX=83333 GN=gcvA PE=1 SV=1	P0A9F6	gcvA	34 kDa		unknown	5
102	TRUE	Empty	Succinate--CoA ligase [ADP-forming] subunit beta OS=Escherichia coli (strain K12) OX=83333 GN=sucC PE=1 SV=1	P0A836	sucC	41 kDa		unknown	5
103	TRUE	Empty	S-ribosylhomocysteine lyase OS=Escherichia coli (strain K12) OX=83333 GN=luxS PE=1 SV=3	P45578	luxS	19 kDa		unknown	5
104	TRUE	Empty	Chaperone protein HtpG OS=Escherichia coli (strain K12) OX=83333 GN=htpG PE=1 SV=1	P0A6Z3	htpG	71 kDa		unknown	5
105	TRUE	Empty	Uncharacterized HTH-type transcriptional regulator YdhB OS=Escherichia coli (strain K12) OX=83333 GN=ydhB PE=3 SV=1	P0ACR2	ydhB	35 kDa		unknown	5
106	TRUE	Empty	DNA-directed RNA polymerase subunit alpha OS=Escherichia coli (strain K12) OX=83333 GN=rpoA PE=1 SV=1	P0A7Z4	rpoA	37 kDa		unknown	5
107	TRUE	Empty	Quinoprotein glucose dehydrogenase OS=Escherichia coli (strain K12) OX=83333 GN=gcd PE=1 SV=3	P15877	gcd	87 kDa		unknown	5
108	TRUE	Empty	50S ribosomal protein L6 OS=Escherichia coli (strain K12) OX=83333 GN=rplF PE=1 SV=2	P0AG55	rplF	19 kDa		unknown	5
109	TRUE	Empty	HTH-type transcriptional repressor CsqR OS=Escherichia coli (strain K12) OX=83333 GN=csqR PE=1 SV=2	P32144	csqR	29 kDa		unknown	5
110	TRUE	Empty	Inner membrane protein YhcB OS=Escherichia coli (strain K12) OX=83333 GN=yhcB PE=1 SV=2	P0ADW3	yhcB	15 kDa		unknown	5
111	TRUE	Empty	ATP-dependent Clp protease ATP-binding subunit ClpX OS=Escherichia coli (strain K12) OX=83333 GN=clpX PE=1 SV=2	P0A6H1	clpX	46 kDa		unknown	5
112	TRUE	Empty	Phenylalanine--tRNA ligase beta subunit OS=Escherichia coli (strain K12) OX=83333 GN=pheT PE=1 SV=2	P07395	pheT	87 kDa		unknown	5
113	TRUE	Empty	Multidrug efflux pump subunit AcrB OS=Escherichia coli (strain K12) OX=83333 GN=acrB PE=1 SV=1	P31224	acrB	114 kDa		unknown	5
114	TRUE	Empty	Cytochrome bd-I ubiquinol oxidase subunit 1 OS=Escherichia coli (strain K12) OX=83333 GN=cydA PE=1 SV=1	P0ABJ9	cydA	58 kDa		unknown	5
115	TRUE	Empty	Chromosome partition protein MukF OS=Escherichia coli (strain K12) OX=83333 GN=mukF PE=1 SV=1	P60293	mukF	51 kDa		unknown	5
116	TRUE	Empty	Transcription termination factor Rho OS=Escherichia coli (strain K12) OX=83333 GN=rho PE=1 SV=1	P0AG30	rho	47 kDa		unknown	4
117	TRUE	Empty	Transcriptional repressor IclR OS=Escherichia coli (strain K12) OX=83333 GN=iclR PE=1 SV=1	P16528	iclR	30 kDa		unknown	4
118	TRUE	Empty	Regulator of sigma D OS=Escherichia coli (strain K12) OX=83333 GN=rsd PE=1 SV=1	P0AFX4	rsd	18 kDa		unknown	4
119	TRUE	Empty	Uncharacterized protein YghW OS=Escherichia coli (strain K12) OX=83333 GN=yghW PE=4 SV=1	P64574	yghW	11 kDa		unknown	4
120	TRUE	Empty	2-oxoglutarate dehydrogenase E1 component OS=Escherichia coli (strain K12) OX=83333 GN=sucA PE=1 SV=1	P0AFG3	sucA	105 kDa		unknown	4
121	TRUE	Empty	50S ribosomal protein L7/L12 OS=Escherichia coli (strain K12) OX=83333 GN=rplL PE=1 SV=2	P0A7K2	rplL	12 kDa		unknown	4
122	TRUE	Empty	Bifunctional aldehyde-alcohol dehydrogenase AdhE OS=Escherichia coli (strain K12) OX=83333 GN=adhE PE=1 SV=2	P0A9Q7	adhE	96 kDa		unknown	4
123	TRUE	Empty	Quinone-dependent D-lactate dehydrogenase OS=Escherichia coli (strain K12) OX=83333 GN=dld PE=1 SV=3	P06149	dld	65 kDa		unknown	4
124	TRUE	Empty	30S ribosomal protein S9 OS=Escherichia coli (strain K12) OX=83333 GN=rpsI PE=1 SV=2	P0A7X3	rpsI	15 kDa		unknown	4
125	TRUE	Empty	Phosphoadenosine 5'-phosphosulfate reductase OS=Escherichia coli (strain K12) OX=83333 GN=cysH PE=1 SV=3	P17854	cysH	28 kDa		unknown	4
126	TRUE	Empty	Cell division protein FtsA OS=Escherichia coli (strain K12) OX=83333 GN=ftsA PE=1 SV=1	P0ABH0	ftsA	45 kDa		unknown	4
127	TRUE	Empty	CDP-diacylglycerol--serine O-phosphatidyltransferase OS=Escherichia coli (strain K12) OX=83333 GN=pssA PE=1 SV=2	P23830	pssA	53 kDa		unknown	4
128	TRUE	Empty	HTH-type transcriptional regulator IlvY OS=Escherichia coli (strain K12) OX=83333 GN=ilvY PE=3 SV=1	P05827	ilvY	33 kDa		unknown	4
129	TRUE	Empty	Modulator of FtsH protease HflK OS=Escherichia coli (strain K12) OX=83333 GN=hflK PE=1 SV=1	P0ABC7	hflK	46 kDa		unknown	4
130	TRUE	Empty	Maltose/maltodextrin import ATP-binding protein MalK OS=Escherichia coli (strain K12) OX=83333 GN=malK PE=1 SV=1	P68187	malK	41 kDa		unknown	4
131	TRUE	Empty	Dual-specificity RNA methyltransferase RlmN OS=Escherichia coli (strain K12) OX=83333 GN=rlmN PE=1 SV=1	P36979	rlmN	43 kDa		unknown	4
132	TRUE	Empty	Chromosome partition protein MukB OS=Escherichia coli (strain K12) OX=83333 GN=mukB PE=1 SV=2	P22523	mukB	170 kDa		unknown	4
133	TRUE	Empty	Outer membrane lipoprotein SlyB OS=Escherichia coli (strain K12) OX=83333 GN=slyB PE=2 SV=1	P0A905	slyB	16 kDa		unknown	4
134	TRUE	Empty	D-amino acid dehydrogenase OS=Escherichia coli (strain K12) OX=83333 GN=dadA PE=1 SV=1	P0A6J5	dadA	48 kDa		unknown	4
135	TRUE	Empty	Chain length determinant protein OS=Escherichia coli (strain K12) OX=83333 GN=wzzB PE=1 SV=2	P76372	wzzB	36 kDa		unknown	4
136	TRUE	Empty	Ribose operon repressor OS=Escherichia coli (strain K12) OX=83333 GN=rbsR PE=1 SV=2	P0ACQ0	rbsR	37 kDa		unknown	4
137	TRUE	Empty	Uncharacterized protein YraP OS=Escherichia coli (strain K12) OX=83333 GN=yraP PE=1 SV=1	P64596	yraP	20 kDa		unknown	4
138	TRUE	Empty	Fatty acid metabolism regulator protein OS=Escherichia coli (strain K12) OX=83333 GN=fadR PE=1 SV=2	P0A8V6	fadR	27 kDa		unknown	4
139	TRUE	Empty	50S ribosomal subunit assembly factor BipA OS=Escherichia coli (strain K12) OX=83333 GN=bipA PE=1 SV=1	P0DTT0	bipA	67 kDa		unknown	4
140	TRUE	Empty	Bifunctional uridylyltransferase/uridylyl-removing enzyme OS=Escherichia coli (strain K12) OX=83333 GN=glnD PE=1 SV=2	P27249	glnD	102 kDa		unknown	4
141	TRUE	Empty	UPF0441 protein YgiB OS=Escherichia coli (strain K12) OX=83333 GN=ygiB PE=3 SV=2	P0ADT2	ygiB	23 kDa		unknown	4
142	TRUE	Empty	Bifunctional aspartokinase/homoserine dehydrogenase 1 OS=Escherichia coli (strain K12) OX=83333 GN=thrA PE=1 SV=2	P00561	thrA	89 kDa		unknown	4
143	TRUE	Empty	Anti-sigma-E factor RseA OS=Escherichia coli (strain K12) OX=83333 GN=rseA PE=1 SV=1	P0AFX7	rseA	24 kDa		unknown	4
144	TRUE	Empty	Soluble pyridine nucleotide transhydrogenase OS=Escherichia coli (strain K12) OX=83333 GN=sthA PE=1 SV=5	P27306	sthA	52 kDa		unknown	3
145	TRUE	Empty	Ribosome maturation factor RimM OS=Escherichia coli (strain K12) OX=83333 GN=rimM PE=1 SV=1	P0A7X6	rimM	21 kDa		unknown	3
146	TRUE	Empty	Outer membrane porin F OS=Escherichia coli (strain K12) OX=83333 GN=ompF PE=1 SV=1	P02931	ompF	39 kDa		unknown	3
147	TRUE	Empty	50S ribosomal protein L27 OS=Escherichia coli (strain K12) OX=83333 GN=rpmA PE=1 SV=2	P0A7L8	rpmA	9 kDa		unknown	3
148	TRUE	Empty	FKBP-type 22 kDa peptidyl-prolyl cis-trans isomerase OS=Escherichia coli (strain K12) OX=83333 GN=fklB PE=1 SV=2	P0A9L3	fklB	22 kDa		unknown	3
149	TRUE	Empty	NAD kinase OS=Escherichia coli (strain K12) OX=83333 GN=nadK PE=1 SV=1	P0A7B3	nadK	33 kDa		unknown	3
150	TRUE	Empty	30S ribosomal protein S19 OS=Escherichia coli (strain K12) OX=83333 GN=rpsS PE=1 SV=2	P0A7U3	rpsS	10 kDa		unknown	3
151	TRUE	Empty	50S ribosomal protein L18 OS=Escherichia coli (strain K12) OX=83333 GN=rplR PE=1 SV=1	P0C018	rplR	13 kDa		unknown	3
152	TRUE	Empty	Tol-Pal system protein TolB OS=Escherichia coli (strain K12) OX=83333 GN=tolB PE=1 SV=1	P0A855	tolB	46 kDa		unknown	3
153	TRUE	Empty	PTS system mannose-specific EIIAB component OS=Escherichia coli (strain K12) OX=83333 GN=manX PE=1 SV=2	P69797	manX	35 kDa		unknown	3
154	TRUE	Empty	Cell shape-determining protein MreB OS=Escherichia coli (strain K12) OX=83333 GN=mreB PE=1 SV=1	P0A9X4	mreB	37 kDa		unknown	3
155	TRUE	Empty	50S ribosomal protein L1 OS=Escherichia coli (strain K12) OX=83333 GN=rplA PE=1 SV=2	P0A7L0	rplA	25 kDa		unknown	3
156	TRUE	Empty	50S ribosomal protein L5 OS=Escherichia coli (strain K12) OX=83333 GN=rplE PE=1 SV=2	P62399	rplE	20 kDa		unknown	3
157	TRUE	Empty	Cytoskeleton protein RodZ OS=Escherichia coli (strain K12) OX=83333 GN=rodZ PE=1 SV=2	P27434	rodZ	36 kDa		unknown	3
158	TRUE	Empty	50S ribosomal protein L20 OS=Escherichia coli (strain K12) OX=83333 GN=rplT PE=1 SV=2	P0A7L3	rplT	13 kDa		unknown	3
159	TRUE	Empty	50S ribosomal protein L22 OS=Escherichia coli (strain K12) OX=83333 GN=rplV PE=1 SV=1	P61175	rplV	12 kDa		unknown	3
160	TRUE	Empty	30S ribosomal protein S14 OS=Escherichia coli (strain K12) OX=83333 GN=rpsN PE=1 SV=2	P0AG59	rpsN	12 kDa		unknown	3
161	TRUE	Empty	Sec translocon accessory complex subunit YajC OS=Escherichia coli (strain K12) OX=83333 GN=yajC PE=1 SV=1	P0ADZ7	yajC	12 kDa		unknown	3
162	TRUE	Empty	50S ribosomal protein L4 OS=Escherichia coli (strain K12) OX=83333 GN=rplD PE=1 SV=1	P60723	rplD	22 kDa		unknown	3
163	TRUE	Empty	50S ribosomal protein L21 OS=Escherichia coli (strain K12) OX=83333 GN=rplU PE=1 SV=1	P0AG48	rplU	12 kDa		unknown	3
164	TRUE	Empty	Outer membrane protein assembly factor BamC OS=Escherichia coli (strain K12) OX=83333 GN=bamC PE=1 SV=1	P0A903	bamC	37 kDa		unknown	3
165	TRUE	Empty	50S ribosomal protein L19 OS=Escherichia coli (strain K12) OX=83333 GN=rplS PE=1 SV=2	P0A7K6	rplS	13 kDa		unknown	3
166	TRUE	Empty	50S ribosomal protein L16 OS=Escherichia coli (strain K12) OX=83333 GN=rplP PE=1 SV=1	P0ADY7	rplP	15 kDa		unknown	3
167	TRUE	Empty	Uncharacterized protein YbjS OS=Escherichia coli (strain K12) OX=83333 GN=ybjS PE=3 SV=2	P75821	ybjS	38 kDa		unknown	3
168	TRUE	Empty	Triosephosphate isomerase OS=Escherichia coli (strain K12) OX=83333 GN=tpiA PE=1 SV=1	P0A858	tpiA	27 kDa		unknown	3
169	TRUE	Empty	Ancillary SecYEG translocon subunit OS=Escherichia coli (strain K12) OX=83333 GN=yfgM PE=1 SV=1	P76576	yfgM	22 kDa		unknown	3
170	TRUE	Empty	Thiosulfate sulfurtransferase GlpE OS=Escherichia coli (strain K12) OX=83333 GN=glpE PE=1 SV=1	P0A6V5	glpE	12 kDa		unknown	3
171	TRUE	Empty	Lipopolysaccharide export system ATP-binding protein LptB OS=Escherichia coli (strain K12) OX=83333 GN=lptB PE=1 SV=2	P0A9V1	lptB	27 kDa		unknown	3
172	TRUE	Empty	UvrABC system protein A OS=Escherichia coli (strain K12) OX=83333 GN=uvrA PE=1 SV=1	P0A698	uvrA	104 kDa		unknown	3
173	TRUE	Empty	Outer membrane protein assembly factor BamD OS=Escherichia coli (strain K12) OX=83333 GN=bamD PE=1 SV=1	P0AC02	bamD	28 kDa		unknown	3
174	TRUE	Empty	NADH-quinone oxidoreductase subunit F OS=Escherichia coli (strain K12) OX=83333 GN=nuoF PE=1 SV=3	P31979	nuoF	49 kDa		unknown	3
175	TRUE	Empty	4-hydroxy-3-methylbut-2-en-1-yl diphosphate synthase (flavodoxin) OS=Escherichia coli (strain K12) OX=83333 GN=ispG PE=1 SV=1	P62620	ispG	41 kDa		unknown	3
176	TRUE	Empty	Uncharacterized protein YgiM OS=Escherichia coli (strain K12) OX=83333 GN=ygiM PE=3 SV=1	P0ADT8	ygiM	23 kDa		unknown	3
177	TRUE	Empty	Methionine synthase OS=Escherichia coli (strain K12) OX=83333 GN=metH PE=1 SV=5	P13009	metH	136 kDa		unknown	3
178	TRUE	Empty	50S ribosomal protein L9 OS=Escherichia coli (strain K12) OX=83333 GN=rplI PE=1 SV=1	P0A7R1	rplI	16 kDa		unknown	3
179	TRUE	Empty	Selenide, water dikinase OS=Escherichia coli (strain K12) OX=83333 GN=selD PE=1 SV=1	P16456	selD	37 kDa		unknown	3
180	TRUE	Empty	Chromosomal replication initiator protein DnaA OS=Escherichia coli (strain K12) OX=83333 GN=dnaA PE=1 SV=2	P03004	dnaA	53 kDa		unknown	3
181	TRUE	Empty	Carbohydrate diacid regulator OS=Escherichia coli (strain K12) OX=83333 GN=cdaR PE=1 SV=2	P37047	cdaR	44 kDa		unknown	3
182	TRUE	Empty	Intermembrane transport protein PqiB OS=Escherichia coli (strain K12) OX=83333 GN=pqiB PE=1 SV=2	P43671	pqiB	61 kDa		unknown	3
183	TRUE	Empty	50S ribosomal protein L10 OS=Escherichia coli (strain K12) OX=83333 GN=rplJ PE=1 SV=2	P0A7J3	rplJ	18 kDa		unknown	3
184	TRUE	Empty	Universal stress protein UP12 OS=Escherichia coli (strain K12) OX=83333 GN=uspG PE=1 SV=2	P39177	uspG	16 kDa		unknown	3
185	TRUE	Empty	Endolytic peptidoglycan transglycosylase RlpA OS=Escherichia coli (strain K12) OX=83333 GN=rlpA PE=1 SV=1	P10100	rlpA	38 kDa		unknown	3
186	TRUE	Empty	Uncharacterized protein YibN OS=Escherichia coli (strain K12) OX=83333 GN=yibN PE=1 SV=1	P0AG27	yibN	16 kDa		unknown	3
187	TRUE	Empty	Putative oxidoreductase AegA OS=Escherichia coli (strain K12) OX=83333 GN=aegA PE=2 SV=2	P37127	aegA	72 kDa		unknown	3
188	TRUE	Empty	DNA topoisomerase 1 OS=Escherichia coli (strain K12) OX=83333 GN=topA PE=1 SV=2	P06612	topA	97 kDa		unknown	3
189	TRUE	Empty	Maltoporin OS=Escherichia coli (strain K12) OX=83333 GN=lamB PE=1 SV=1	P02943	lamB	50 kDa		unknown	3
190	TRUE	Empty	Ribose-phosphate pyrophosphokinase OS=Escherichia coli (strain K12) OX=83333 GN=prs PE=1 SV=2	P0A717	prs	34 kDa		unknown	3
191	TRUE	Empty	Zinc/cadmium/lead-transporting P-type ATPase OS=Escherichia coli (strain K12) OX=83333 GN=zntA PE=1 SV=1	P37617	zntA	77 kDa		unknown	3
192	TRUE	Empty	Ketol-acid reductoisomerase (NADP(+)) OS=Escherichia coli (strain K12) OX=83333 GN=ilvC PE=1 SV=4	P05793	ilvC	54 kDa		unknown	3
193	TRUE	Empty	Modulator of FtsH protease HflC OS=Escherichia coli (strain K12) OX=83333 GN=hflC PE=1 SV=1	P0ABC3	hflC	38 kDa		unknown	3
194	TRUE	Empty	High-affinity gluconate transporter OS=Escherichia coli (strain K12) OX=83333 GN=gntT PE=1 SV=3	P39835	gntT	46 kDa		unknown	3
195	TRUE	Empty	Probable lipoprotein YiaD OS=Escherichia coli (strain K12) OX=83333 GN=yiaD PE=1 SV=2	P37665	yiaD	22 kDa		unknown	3
196	TRUE	Empty	Lactose operon repressor OS=Escherichia coli (strain K12) OX=83333 GN=lacI PE=1 SV=3	P03023	lacI	39 kDa		unknown	2
197	TRUE	Empty	Hydroxymethylpyrimidine/phosphomethylpyrimidine kinase OS=Escherichia coli (strain K12) OX=83333 GN=thiD PE=1 SV=1	P76422	thiD	29 kDa		unknown	2
198	TRUE	Empty	30S ribosomal protein S13 OS=Escherichia coli (strain K12) OX=83333 GN=rpsM PE=1 SV=2	P0A7S9	rpsM	13 kDa		unknown	2
199	TRUE	Empty	Ribosomal RNA small subunit methyltransferase I OS=Escherichia coli (strain K12) OX=83333 GN=rsmI PE=1 SV=1	P67087	rsmI	31 kDa		unknown	2
200	TRUE	Empty	Uncharacterized protein YcbX OS=Escherichia coli (strain K12) OX=83333 GN=ycbX PE=1 SV=1	P75863	ycbX	41 kDa		unknown	2
201	TRUE	Empty	Right origin-binding protein OS=Escherichia coli (strain K12) OX=83333 GN=rob PE=1 SV=1	P0ACI0	rob	33 kDa		unknown	2
202	TRUE	Empty	Succinate--CoA ligase [ADP-forming] subunit alpha OS=Escherichia coli (strain K12) OX=83333 GN=sucD PE=1 SV=2	P0AGE9	sucD	30 kDa		unknown	2
203	TRUE	Empty	UPF0227 protein YcfP OS=Escherichia coli (strain K12) OX=83333 GN=ycfP PE=1 SV=1	P0A8E1	ycfP	21 kDa		unknown	2
204	TRUE	Empty	Septum site-determining protein MinD OS=Escherichia coli (strain K12) OX=83333 GN=minD PE=1 SV=2	P0AEZ3	minD	30 kDa		unknown	2
205	TRUE	Empty	Spermidine N(1)-acetyltransferase OS=Escherichia coli (strain K12) OX=83333 GN=speG PE=1 SV=2	P0A951	speG	22 kDa		unknown	2
206	TRUE	Empty	50S ribosomal protein L28 OS=Escherichia coli (strain K12) OX=83333 GN=rpmB PE=1 SV=2	P0A7M2	rpmB	9 kDa		unknown	2
207	TRUE	Empty	Trigger factor OS=Escherichia coli (strain K12) OX=83333 GN=tig PE=1 SV=1	P0A850	tig	48 kDa		unknown	2
208	TRUE	Empty	50S ribosomal protein L32 OS=Escherichia coli (strain K12) OX=83333 GN=rpmF PE=1 SV=2	P0A7N4	rpmF	6 kDa		unknown	2
209	TRUE	Empty	Uncharacterized protein YkgG OS=Escherichia coli (strain K12) OX=83333 GN=ykgG PE=3 SV=2	P77433	ykgG	25 kDa		unknown	2
210	TRUE	Empty	Protein YdgH OS=Escherichia coli (strain K12) OX=83333 GN=ydgH PE=1 SV=1	P76177	ydgH	34 kDa		unknown	2
211	TRUE	Empty	Succinate dehydrogenase iron-sulfur subunit OS=Escherichia coli (strain K12) OX=83333 GN=sdhB PE=1 SV=1	P07014	sdhB	27 kDa		unknown	2
212	TRUE	Empty	Outer membrane protein assembly factor BamB OS=Escherichia coli (strain K12) OX=83333 GN=bamB PE=1 SV=1	P77774	bamB	42 kDa		unknown	2
213	TRUE	Empty	D-alanyl-D-alanine carboxypeptidase DacA OS=Escherichia coli (strain K12) OX=83333 GN=dacA PE=1 SV=1	P0AEB2	dacA	44 kDa		unknown	2
214	TRUE	Empty	Serine recombinase PinR OS=Escherichia coli (strain K12) OX=83333 GN=pinR PE=1 SV=1	P0ADI0 (+1)	pinR	22 kDa		unknown	2
215	TRUE	Empty	Guanosine-5'-triphosphate,3'-diphosphate pyrophosphatase OS=Escherichia coli (strain K12) OX=83333 GN=gppA PE=1 SV=3	P25552	gppA	55 kDa		unknown	2
216	TRUE	Empty	Chaperone protein ClpB OS=Escherichia coli (strain K12) OX=83333 GN=clpB PE=1 SV=1	P63284	clpB	96 kDa		unknown	2
217	TRUE	Empty	SsrA-binding protein OS=Escherichia coli (strain K12) OX=83333 GN=smpB PE=1 SV=2	P0A832	smpB	18 kDa		unknown	2
218	TRUE	Empty	DNA repair protein RadA OS=Escherichia coli (strain K12) OX=83333 GN=radA PE=1 SV=1	P24554	radA	49 kDa		unknown	2
219	TRUE	Empty	UDP-N-acetylmuramoyl-L-alanyl-D-glutamate--2,6-diaminopimelate ligase OS=Escherichia coli (strain K12) OX=83333 GN=murE PE=1 SV=2	P22188	murE	53 kDa		unknown	2
220	TRUE	Empty	Maltose operon periplasmic protein OS=Escherichia coli (strain K12) OX=83333 GN=malM PE=3 SV=1	P03841	malM	32 kDa		unknown	2
221	TRUE	Empty	Outer membrane protein TolC OS=Escherichia coli (strain K12) OX=83333 GN=tolC PE=1 SV=3	P02930	tolC	54 kDa		unknown	2
222	TRUE	Empty	Protein-export protein SecB OS=Escherichia coli (strain K12) OX=83333 GN=secB PE=1 SV=1	P0AG86	secB	17 kDa		unknown	2
223	TRUE	Empty	Ubiquinone/menaquinone biosynthesis C-methyltransferase UbiE OS=Escherichia coli (strain K12) OX=83333 GN=ubiE PE=1 SV=1	P0A887	ubiE	28 kDa		unknown	2
224	TRUE	Empty	DNA-binding protein HU-alpha OS=Escherichia coli (strain K12) OX=83333 GN=hupA PE=1 SV=1	P0ACF0	hupA	10 kDa		unknown	2
225	TRUE	Empty	Tol-Pal system protein TolA OS=Escherichia coli (strain K12) OX=83333 GN=tolA PE=1 SV=1	P19934	tolA	43 kDa		unknown	2
226	TRUE	Empty	Arylamine N-acetyltransferase OS=Escherichia coli (strain K12) OX=83333 GN=nhoA PE=1 SV=1	P77567	nhoA	32 kDa		unknown	2
227	TRUE	Empty	Undecaprenyl-phosphate 4-deoxy-4-formamido-L-arabinose transferase OS=Escherichia coli (strain K12) OX=83333 GN=arnC PE=1 SV=1	P77757	arnC	36 kDa		unknown	2
228	TRUE	Empty	Penicillin-binding protein activator LpoB OS=Escherichia coli (strain K12) OX=83333 GN=lpoB PE=1 SV=1	P0AB38	lpoB	23 kDa		unknown	2
229	TRUE	Empty	Membrane protein insertase YidC OS=Escherichia coli (strain K12) OX=83333 GN=yidC PE=1 SV=2	P25714	yidC	62 kDa		unknown	2
230	TRUE	Empty	Uncharacterized protein YheO OS=Escherichia coli (strain K12) OX=83333 GN=yheO PE=4 SV=1	P64624	yheO	27 kDa		unknown	2
231	TRUE	Empty	Uncharacterized oxidoreductase YbbO OS=Escherichia coli (strain K12) OX=83333 GN=ybbO PE=3 SV=1	P0AFP4	ybbO	29 kDa		unknown	2
232	TRUE	Empty	DNA topoisomerase 4 subunit B OS=Escherichia coli (strain K12) OX=83333 GN=parE PE=1 SV=3	P20083	parE	70 kDa		unknown	2
233	TRUE	Empty	30S ribosome-binding factor OS=Escherichia coli (strain K12) OX=83333 GN=rbfA PE=1 SV=2	P0A7G2	rbfA	15 kDa		unknown	2
234	TRUE	Empty	Sigma factor-binding protein Crl OS=Escherichia coli (strain K12) OX=83333 GN=crl PE=1 SV=5	P24251	crl	16 kDa		unknown	2
235	TRUE	Empty	Hydrogen peroxide-inducible genes activator OS=Escherichia coli (strain K12) OX=83333 GN=oxyR PE=1 SV=1	P0ACQ4	oxyR	34 kDa		unknown	2
236	TRUE	Empty	Sulfite reductase [NADPH] flavoprotein alpha-component OS=Escherichia coli (strain K12) OX=83333 GN=cysJ PE=1 SV=4	P38038	cysJ	66 kDa		unknown	2
237	TRUE	Empty	Protein translocase subunit SecF OS=Escherichia coli (strain K12) OX=83333 GN=secF PE=1 SV=1	P0AG93	secF	35 kDa		unknown	2
238	TRUE	Empty	Flagellar P-ring protein OS=Escherichia coli (strain K12) OX=83333 GN=flgI PE=3 SV=1	P0A6S3	flgI	38 kDa		unknown	2
239	TRUE	Empty	Intermembrane phospholipid transport system ATP-binding protein MlaF OS=Escherichia coli (strain K12) OX=83333 GN=mlaF PE=1 SV=1	P63386	mlaF	29 kDa		unknown	2
240	TRUE	Empty	Murein hydrolase activator NlpD OS=Escherichia coli (strain K12) OX=83333 GN=nlpD PE=1 SV=1	P0ADA3	nlpD	40 kDa		unknown	2
241	TRUE	Empty	LPS-assembly protein LptD OS=Escherichia coli (strain K12) OX=83333 GN=lptD PE=1 SV=2	P31554	lptD	90 kDa		unknown	2
242	TRUE	Empty	PTS system N-acetylglucosamine-specific EIICBA component OS=Escherichia coli (strain K12) OX=83333 GN=nagE PE=1 SV=1	P09323	nagE	68 kDa		unknown	2
243	TRUE	Empty	Phenylalanine--tRNA ligase alpha subunit OS=Escherichia coli (strain K12) OX=83333 GN=pheS PE=1 SV=2	P08312	pheS	37 kDa		unknown	2
244	TRUE	Empty	Chaperone protein HscA OS=Escherichia coli (strain K12) OX=83333 GN=hscA PE=1 SV=1	P0A6Z1	hscA	66 kDa		unknown	2
245	TRUE	Empty	Protein AsmA OS=Escherichia coli (strain K12) OX=83333 GN=asmA PE=3 SV=2	P28249	asmA	69 kDa		unknown	2
246	TRUE	Empty	Bifunctional protein PutA OS=Escherichia coli (strain K12) OX=83333 GN=putA PE=1 SV=3	P09546	putA	144 kDa		unknown	2
247	TRUE	Empty	Protein HemX OS=Escherichia coli (strain K12) OX=83333 GN=hemX PE=1 SV=1	P09127	hemX	43 kDa		unknown	2
248	TRUE	Empty	NAD(P) transhydrogenase subunit alpha OS=Escherichia coli (strain K12) OX=83333 GN=pntA PE=1 SV=2	P07001	pntA	55 kDa		unknown	2
249	TRUE	Empty	Putative uric acid sigma-54-dependent transcriptional regulator UacR OS=Escherichia coli (strain K12) OX=83333 GN=uacR PE=4 SV=1	Q46802	uacR	66 kDa		unknown	2
250	TRUE	Empty	Phosphate import ATP-binding protein PstB OS=Escherichia coli (strain K12) OX=83333 GN=pstB PE=1 SV=2	P0AAH0	pstB	29 kDa		unknown	2
251	TRUE	Empty	DNA polymerase I OS=Escherichia coli (strain K12) OX=83333 GN=polA PE=1 SV=1	P00582	polA	103 kDa		unknown	2
252	TRUE	Empty	D-ribose pyranase OS=Escherichia coli (strain K12) OX=83333 GN=rbsD PE=1 SV=3	P04982	rbsD	15 kDa		unknown	2
253	TRUE	Empty	HTH-type transcriptional regulator MalT OS=Escherichia coli (strain K12) OX=83333 GN=malT PE=1 SV=2	P06993	malT	103 kDa		unknown	2
254	TRUE	Empty	Cell division protein FtsN OS=Escherichia coli (strain K12) OX=83333 GN=ftsN PE=1 SV=3	P29131	ftsN	36 kDa		unknown	2
255	TRUE	Empty	Intermembrane phospholipid transport system binding protein MlaD OS=Escherichia coli (strain K12) OX=83333 GN=mlaD PE=1 SV=1	P64604	mlaD	20 kDa		unknown	2
256	TRUE	Empty	UPF0194 membrane protein YbhG OS=Escherichia coli (strain K12) OX=83333 GN=ybhG PE=2 SV=1	P75777	ybhG	36 kDa		unknown	2
257	TRUE	Empty	Phosphoribosylaminoimidazole-succinocarboxamide synthase OS=Escherichia coli (strain K12) OX=83333 GN=purC PE=1 SV=1	P0A7D7	purC	27 kDa		unknown	2
258	TRUE	Empty	Alpha-2-macroglobulin OS=Escherichia coli (strain K12) OX=83333 GN=yfhM PE=1 SV=1	P76578	yfhM	182 kDa		unknown	2
259	TRUE	Empty	Uncharacterized tRNA/rRNA methyltransferase YfiF OS=Escherichia coli (strain K12) OX=83333 GN=yfiF PE=1 SV=1	P0AGJ5	yfiF	38 kDa		unknown	2
260	TRUE	Empty	Carbamoyl-phosphate synthase large chain OS=Escherichia coli (strain K12) OX=83333 GN=carB PE=1 SV=2	P00968	carB	118 kDa		unknown	2
261	TRUE	Empty	Probable transcriptional regulatory protein YeeN OS=Escherichia coli (strain K12) OX=83333 GN=yeeN PE=1 SV=1	P0A8A2	yeeN	26 kDa		unknown	2
262	TRUE	Empty	Fructose-bisphosphate aldolase class 2 OS=Escherichia coli (strain K12) OX=83333 GN=fbaA PE=1 SV=2	P0AB71	fbaA	39 kDa		unknown	2
263	TRUE	Empty	Nucleoside permease NupC OS=Escherichia coli (strain K12) OX=83333 GN=nupC PE=1 SV=1	P0AFF2	nupC	43 kDa		unknown	2
264	TRUE	Empty	Inorganic triphosphatase OS=Escherichia coli (strain K12) OX=83333 GN=ygiF PE=1 SV=1	P30871	ygiF	48 kDa		unknown	2
265	TRUE	Empty	Flagellar L-ring protein OS=Escherichia coli (strain K12) OX=83333 GN=flgH PE=3 SV=1	P0A6S0	flgH	25 kDa		unknown	2
266	TRUE	Empty	Ribose import ATP-binding protein RbsA OS=Escherichia coli (strain K12) OX=83333 GN=rbsA PE=1 SV=1	P04983	rbsA	55 kDa		unknown	2
267	TRUE	Empty	Single-stranded DNA-binding protein OS=Escherichia coli (strain K12) OX=83333 GN=ssb PE=1 SV=2	P0AGE0	ssb	19 kDa		unknown	2
268	TRUE	Empty	Maltose/maltodextrin transport system permease protein MalF OS=Escherichia coli (strain K12) OX=83333 GN=malF PE=1 SV=1	P02916	malF	57 kDa		unknown	2
269	TRUE	Empty	DNA mismatch repair protein MutS OS=Escherichia coli (strain K12) OX=83333 GN=mutS PE=1 SV=1	P23909	mutS	95 kDa		unknown	2
270	TRUE	Empty	30S ribosomal protein S11 OS=Escherichia coli (strain K12) OX=83333 GN=rpsK PE=1 SV=2	P0A7R9	rpsK	14 kDa		unknown	1
271	TRUE	Empty	50S ribosomal protein L3 OS=Escherichia coli (strain K12) OX=83333 GN=rplC PE=1 SV=1	P60438	rplC	22 kDa		unknown	1
272	TRUE	Empty	Bifunctional chorismate mutase/prephenate dehydratase OS=Escherichia coli (strain K12) OX=83333 GN=pheA PE=1 SV=1	P0A9J8	pheA	43 kDa		unknown	1
273	TRUE	Empty	50S ribosomal protein L11 OS=Escherichia coli (strain K12) OX=83333 GN=rplK PE=1 SV=2	P0A7J7	rplK	15 kDa		unknown	1
274	TRUE	Empty	Thermoresistant gluconokinase OS=Escherichia coli (strain K12) OX=83333 GN=gntK PE=1 SV=4	P46859	gntK	20 kDa		unknown	1
275	TRUE	Empty	Aconitate hydratase B OS=Escherichia coli (strain K12) OX=83333 GN=acnB PE=1 SV=3	P36683	acnB	94 kDa	TRUE	unknown	1
276	TRUE	Empty	Exu regulon transcriptional regulator OS=Escherichia coli (strain K12) OX=83333 GN=exuR PE=4 SV=1	P0ACL2	exuR	30 kDa		unknown	1
277	TRUE	Empty	Macrodomain Ter protein OS=Escherichia coli (strain K12) OX=83333 GN=matP PE=1 SV=1	P0A8N0	matP	18 kDa		unknown	1
278	TRUE	Empty	Cell division topological specificity factor OS=Escherichia coli (strain K12) OX=83333 GN=minE PE=1 SV=1	P0A734	minE	10 kDa		unknown	1
279	TRUE	Empty	Uncharacterized protein YieE OS=Escherichia coli (strain K12) OX=83333 GN=yieE PE=4 SV=2	P0ADM8	yieE	28 kDa		unknown	1
280	TRUE	Empty	Galactoside O-acetyltransferase OS=Escherichia coli (strain K12) OX=83333 GN=lacA PE=1 SV=1	P07464	lacA	23 kDa		unknown	1
281	TRUE	Empty	D-alanyl-D-alanine carboxypeptidase DacB OS=Escherichia coli (strain K12) OX=83333 GN=dacB PE=1 SV=2	P24228	dacB	52 kDa		unknown	1
282	TRUE	Empty	D-erythrose-4-phosphate dehydrogenase OS=Escherichia coli (strain K12) OX=83333 GN=epd PE=1 SV=2	P0A9B6	epd	37 kDa		unknown	1
283	TRUE	Empty	Hydrogenase-2 small chain OS=Escherichia coli (strain K12) OX=83333 GN=hybO PE=1 SV=1	P69741	hybO	40 kDa		unknown	1
284	TRUE	Empty	Thioredoxin 1 OS=Escherichia coli (strain K12) OX=83333 GN=trxA PE=1 SV=2	P0AA25	trxA	12 kDa		unknown	1
285	TRUE	Empty	30S ribosomal protein S18 OS=Escherichia coli (strain K12) OX=83333 GN=rpsR PE=1 SV=2	P0A7T7	rpsR	9 kDa		unknown	1
286	TRUE	Empty	D-alanyl-D-alanine endopeptidase OS=Escherichia coli (strain K12) OX=83333 GN=pbpG PE=1 SV=2	P0AFI5	pbpG	34 kDa		unknown	1
287	TRUE	Empty	Isocitrate dehydrogenase [NADP] OS=Escherichia coli (strain K12) OX=83333 GN=icd PE=1 SV=1	P08200	icd	46 kDa		unknown	1
288	TRUE	Empty	Bifunctional (p)ppGpp synthase/hydrolase SpoT OS=Escherichia coli (strain K12) OX=83333 GN=spoT PE=1 SV=1	P0AG24	spoT	79 kDa		unknown	1
289	TRUE	Empty	DNA-binding dual transcriptional regulator OmpR OS=Escherichia coli (strain K12) OX=83333 GN=ompR PE=1 SV=1	P0AA16	ompR	27 kDa		unknown	1
290	TRUE	Empty	Uncharacterized HTH-type transcriptional regulator YeiE OS=Escherichia coli (strain K12) OX=83333 GN=yeiE PE=3 SV=1	P0ACR4	yeiE	33 kDa		unknown	1
291	TRUE	Empty	Flagellar hook-associated protein 1 OS=Escherichia coli (strain K12) OX=83333 GN=flgK PE=1 SV=3	P33235	flgK	58 kDa		unknown	1
292	TRUE	Empty	30S ribosomal protein S6 OS=Escherichia coli (strain K12) OX=83333 GN=rpsF PE=1 SV=1	P02358	rpsF	16 kDa		unknown	1
293	TRUE	Empty	30S ribosomal protein S7 OS=Escherichia coli (strain K12) OX=83333 GN=rpsG PE=1 SV=3	P02359	rpsG	20 kDa		unknown	1
294	TRUE	Empty	Glutamate-pyruvate aminotransferase AlaA OS=Escherichia coli (strain K12) OX=83333 GN=alaA PE=1 SV=1	P0A959	alaA	46 kDa		unknown	1
295	TRUE	Empty	Protein InaA OS=Escherichia coli (strain K12) OX=83333 GN=inaA PE=1 SV=3	P27294	inaA	25 kDa		unknown	1
296	TRUE	Empty	Cell division protein DedD OS=Escherichia coli (strain K12) OX=83333 GN=dedD PE=1 SV=2	P09549	dedD	23 kDa		unknown	1
297	TRUE	Empty	Glycogen synthase OS=Escherichia coli (strain K12) OX=83333 GN=glgA PE=1 SV=1	P0A6U8	glgA	53 kDa		unknown	1
298	TRUE	Empty	Uncharacterized glycosyltransferase YibD OS=Escherichia coli (strain K12) OX=83333 GN=yibD PE=3 SV=2	P11290	yibD	41 kDa		unknown	1
299	TRUE	Empty	Uncharacterized protein YiaF OS=Escherichia coli (strain K12) OX=83333 GN=yiaF PE=4 SV=2	P0ADK0	yiaF	26 kDa		unknown	1
300	TRUE	Empty	Luciferase-like monooxygenase OS=Escherichia coli (strain K12) OX=83333 GN=yhbW PE=4 SV=1	P0ADV5	yhbW	37 kDa		unknown	1
301	TRUE	Empty	ATP synthase gamma chain OS=Escherichia coli (strain K12) OX=83333 GN=atpG PE=1 SV=1	P0ABA6	atpG	32 kDa		unknown	1
302	TRUE	Empty	Hydrogenase-2 large chain OS=Escherichia coli (strain K12) OX=83333 GN=hybC PE=1 SV=2	P0ACE0	hybC	62 kDa		unknown	1
303	TRUE	Empty	Metalloprotease TldD OS=Escherichia coli (strain K12) OX=83333 GN=tldD PE=1 SV=1	P0AGG8	tldD	51 kDa		unknown	1
304	TRUE	Empty	Uncharacterized protein YbgA OS=Escherichia coli (strain K12) OX=83333 GN=ybgA PE=4 SV=1	P24252	ybgA	20 kDa		unknown	1
305	TRUE	Empty	30S ribosomal protein S16 OS=Escherichia coli (strain K12) OX=83333 GN=rpsP PE=1 SV=1	P0A7T3	rpsP	9 kDa		unknown	1
306	TRUE	Empty	ECF RNA polymerase sigma-E factor OS=Escherichia coli (strain K12) OX=83333 GN=rpoE PE=1 SV=1	P0AGB6	rpoE	22 kDa		unknown	1
307	TRUE	Empty	PhoH-like protein OS=Escherichia coli (strain K12) OX=83333 GN=ybeZ PE=1 SV=2	P0A9K3	ybeZ	39 kDa		unknown	1
308	TRUE	Empty	Glycerol-3-phosphate regulon repressor OS=Escherichia coli (strain K12) OX=83333 GN=glpR PE=1 SV=1	P0ACL0	glpR	28 kDa		unknown	1
309	TRUE	Empty	30S ribosomal protein S21 OS=Escherichia coli (strain K12) OX=83333 GN=rpsU PE=1 SV=2	P68679	rpsU	9 kDa		unknown	1
310	TRUE	Empty	HTH-type transcriptional regulator DsdC OS=Escherichia coli (strain K12) OX=83333 GN=dsdC PE=2 SV=2	P46068	dsdC	35 kDa		unknown	1
311	TRUE	Empty	Outer membrane lipoprotein Blc OS=Escherichia coli (strain K12) OX=83333 GN=blc PE=1 SV=1	P0A901	blc	20 kDa		unknown	1
END OF FILE

## Sheet: PF3D7_1033900
#P1858_200125, Samples Report created on 01/22/2025
PfUBE2H
#	Visible?	Starred?	Identified Proteins (437)	Accession Number	Alternate ID	Molecular Weight	Protein Grouping Ambiguity	Taxonomy	Total Spectrum Count
1	TRUE	Empty	Ubiquitin-conjugating enzyme E2, putative OS=Plasmodium falciparum (isolate 3D7) OX=36329 GN=PF3D7_1033900 PE=1 SV=1	Q8IJ70	PF3D7_1033900	22 kDa		unknown	98
2	TRUE	Empty	Cluster of Chaperone protein DnaK OS=Escherichia coli (strain K12) OX=83333 GN=dnaK PE=1 SV=2 (P0A6Y8)	P0A6Y8 [2]	dnaK	69 kDa	TRUE	unknown	49
3	TRUE	Empty	Trypsin OS=Sus scrofa PE=1 SV=1	cRAP112		24 kDa		unknown	35
4	TRUE	Empty	ATP-dependent RNA helicase RhlE OS=Escherichia coli (strain K12) OX=83333 GN=rhlE PE=1 SV=3	P25888	rhlE	50 kDa		unknown	27
5	TRUE	Empty	FKBP-type peptidyl-prolyl cis-trans isomerase SlyD OS=Escherichia coli (strain K12) OX=83333 GN=slyD PE=1 SV=1	P0A9K9	slyD	21 kDa		unknown	26
6	TRUE	Empty	50S ribosomal protein L2 OS=Escherichia coli (strain K12) OX=83333 GN=rplB PE=1 SV=2	P60422	rplB	30 kDa		unknown	26
7	TRUE	Empty	30S ribosomal protein S3 OS=Escherichia coli (strain K12) OX=83333 GN=rpsC PE=1 SV=2	P0A7V3	rpsC	26 kDa		unknown	21
8	TRUE	Empty	Cysteine desulfurase IscS OS=Escherichia coli (strain K12) OX=83333 GN=iscS PE=1 SV=1	P0A6B7	iscS	45 kDa		unknown	17
9	TRUE	Empty	Chaperonin GroEL OS=Escherichia coli (strain K12) OX=83333 GN=groEL PE=1 SV=2	P0A6F5	groEL	57 kDa		unknown	16
10	TRUE	Empty	Type II NADH:quinone oxidoreductase OS=Escherichia coli (strain K12) OX=83333 GN=ndh PE=1 SV=2	P00393	ndh	47 kDa		unknown	16
11	TRUE	Empty	30S ribosomal protein S5 OS=Escherichia coli (strain K12) OX=83333 GN=rpsE PE=1 SV=2	P0A7W1	rpsE	18 kDa		unknown	16
12	TRUE	Empty	Periplasmic serine endoprotease DegP OS=Escherichia coli (strain K12) OX=83333 GN=degP PE=1 SV=1	P0C0V0	degP	49 kDa		unknown	16
13	TRUE	Empty	Blue light- and temperature-regulated antirepressor BluF OS=Escherichia coli (strain K12) OX=83333 GN=bluF PE=1 SV=1	P75990	bluF	45 kDa		unknown	15
14	TRUE	Empty	DNA gyrase subunit B OS=Escherichia coli (strain K12) OX=83333 GN=gyrB PE=1 SV=2	P0AES6	gyrB	90 kDa		unknown	15
15	TRUE	Empty	Periplasmic pH-dependent serine endoprotease DegQ OS=Escherichia coli (strain K12) OX=83333 GN=degQ PE=1 SV=1	P39099	degQ	47 kDa		unknown	13
16	TRUE	Empty	cAMP-activated global transcriptional regulator CRP OS=Escherichia coli (strain K12) OX=83333 GN=crp PE=1 SV=1	P0ACJ8	crp	24 kDa		unknown	12
17	TRUE	Empty	50S ribosomal protein L13 OS=Escherichia coli (strain K12) OX=83333 GN=rplM PE=1 SV=1	P0AA10	rplM	16 kDa		unknown	12
18	TRUE	Empty	Glutamine--fructose-6-phosphate aminotransferase [isomerizing] OS=Escherichia coli (strain K12) OX=83333 GN=glmS PE=1 SV=4	P17169	glmS	67 kDa		unknown	12
19	TRUE	Empty	Chaperone protein DnaJ OS=Escherichia coli (strain K12) OX=83333 GN=dnaJ PE=1 SV=3	P08622	dnaJ	41 kDa		unknown	12
20	TRUE	Empty	Dihydrolipoyl dehydrogenase OS=Escherichia coli (strain K12) OX=83333 GN=lpdA PE=1 SV=2	P0A9P0	lpdA	51 kDa		unknown	12
21	TRUE	Empty	50S ribosomal protein L14 OS=Escherichia coli (strain K12) OX=83333 GN=rplN PE=1 SV=1	P0ADY3	rplN	14 kDa		unknown	11
22	TRUE	Empty	ATP synthase subunit beta OS=Escherichia coli (strain K12) OX=83333 GN=atpD PE=1 SV=2	P0ABB4	atpD	50 kDa		unknown	10
23	TRUE	Empty	ATP synthase subunit alpha OS=Escherichia coli (strain K12) OX=83333 GN=atpA PE=1 SV=1	P0ABB0	atpA	55 kDa	TRUE	unknown	10
24	TRUE	Empty	ATP-dependent RNA helicase DeaD OS=Escherichia coli (strain K12) OX=83333 GN=deaD PE=1 SV=2	P0A9P6	deaD	71 kDa		unknown	10
25	TRUE	Empty	Outer membrane porin F OS=Escherichia coli (strain K12) OX=83333 GN=ompF PE=1 SV=1	P02931	ompF	39 kDa		unknown	10
26	TRUE	Empty	Cluster of Keratin, type I cytoskeletal 10 OS=Homo sapiens GN=KRT10 PE=1 SV=6 (cRAP039)	cRAP039 [2]	KRT10	59 kDa	TRUE	unknown	9
27	TRUE	Empty	30S ribosomal protein S2 OS=Escherichia coli (strain K12) OX=83333 GN=rpsB PE=1 SV=2	P0A7V0	rpsB	27 kDa		unknown	9
28	TRUE	Empty	50S ribosomal protein L17 OS=Escherichia coli (strain K12) OX=83333 GN=rplQ PE=1 SV=1	P0AG44	rplQ	14 kDa		unknown	9
29	TRUE	Empty	Cluster of Protein translocase subunit SecA OS=Escherichia coli (strain K12) OX=83333 GN=secA PE=1 SV=2 (P10408)	P10408 [3]	secA	102 kDa	TRUE	unknown	9
30	TRUE	Empty	Dihydrolipoyllysine-residue succinyltransferase component of 2-oxoglutarate dehydrogenase complex OS=Escherichia coli (strain K12) OX=83333 GN=sucB PE=1 SV=2	P0AFG6	sucB	44 kDa		unknown	9
31	TRUE	Empty	Cell shape-determining protein MreB OS=Escherichia coli (strain K12) OX=83333 GN=mreB PE=1 SV=1	P0A9X4	mreB	37 kDa		unknown	9
32	TRUE	Empty	Ribosomal RNA large subunit methyltransferase G OS=Escherichia coli (strain K12) OX=83333 GN=rlmG PE=1 SV=2	P42596	rlmG	42 kDa		unknown	8
33	TRUE	Empty	30S ribosomal protein S15 OS=Escherichia coli (strain K12) OX=83333 GN=rpsO PE=1 SV=2	P0ADZ4	rpsO	10 kDa		unknown	8
34	TRUE	Empty	Soluble pyridine nucleotide transhydrogenase OS=Escherichia coli (strain K12) OX=83333 GN=sthA PE=1 SV=5	P27306	sthA	52 kDa		unknown	8
35	TRUE	Empty	30S ribosomal protein S4 OS=Escherichia coli (strain K12) OX=83333 GN=rpsD PE=1 SV=2	P0A7V8	rpsD	23 kDa		unknown	8
36	TRUE	Empty	Keratin, type II cytoskeletal 1 OS=Homo sapiens GN=KRT1 PE=1 SV=6	cRAP054	KRT1	66 kDa	TRUE	unknown	8
37	TRUE	Empty	30S ribosomal protein S12 OS=Escherichia coli (strain K12) OX=83333 GN=rpsL PE=1 SV=2	P0A7S3	rpsL	14 kDa		unknown	8
38	TRUE	Empty	Protein RecA OS=Escherichia coli (strain K12) OX=83333 GN=recA PE=1 SV=2	P0A7G6	recA	38 kDa		unknown	8
39	TRUE	Empty	30S ribosomal protein S13 OS=Escherichia coli (strain K12) OX=83333 GN=rpsM PE=1 SV=2	P0A7S9	rpsM	13 kDa		unknown	8
40	TRUE	Empty	PTS system mannose-specific EIIAB component OS=Escherichia coli (strain K12) OX=83333 GN=manX PE=1 SV=2	P69797	manX	35 kDa		unknown	8
41	TRUE	Empty	Riboflavin biosynthesis protein RibD OS=Escherichia coli (strain K12) OX=83333 GN=ribD PE=1 SV=1	P25539	ribD	40 kDa		unknown	8
42	TRUE	Empty	23S rRNA (guanine(745)-N(1))-methyltransferase OS=Escherichia coli (strain K12) OX=83333 GN=rlmA PE=1 SV=1	P36999	rlmA	30 kDa		unknown	7
43	TRUE	Empty	tRNA (guanine-N(7)-)-methyltransferase OS=Escherichia coli (strain K12) OX=83333 GN=trmB PE=1 SV=1	P0A8I5	trmB	27 kDa		unknown	7
44	TRUE	Empty	Ribosomal small subunit pseudouridine synthase A OS=Escherichia coli (strain K12) OX=83333 GN=rsuA PE=1 SV=1	P0AA43	rsuA	26 kDa		unknown	7
45	TRUE	Empty	Multidrug efflux pump subunit AcrA OS=Escherichia coli (strain K12) OX=83333 GN=acrA PE=1 SV=1	P0AE06	acrA	42 kDa	TRUE	unknown	7
46	TRUE	Empty	Elongation factor Tu 1 OS=Escherichia coli (strain K12) OX=83333 GN=tufA PE=1 SV=1	P0CE47 (+1)	tufA	43 kDa		unknown	7
47	TRUE	Empty	Outer membrane protein A OS=Escherichia coli (strain K12) OX=83333 GN=ompA PE=1 SV=1	P0A910	ompA	37 kDa		unknown	7
48	TRUE	Empty	L-fucose operon activator OS=Escherichia coli (strain K12) OX=83333 GN=fucR PE=4 SV=1	P0ACK8	fucR	27 kDa		unknown	7
49	TRUE	Empty	DNA-directed RNA polymerase subunit beta' OS=Escherichia coli (strain K12) OX=83333 GN=rpoC PE=1 SV=1	P0A8T7	rpoC	155 kDa		unknown	7
50	TRUE	Empty	Bifunctional polymyxin resistance protein ArnA OS=Escherichia coli (strain K12) OX=83333 GN=arnA PE=1 SV=1	P77398	arnA	74 kDa		unknown	7
51	TRUE	Empty	Succinate dehydrogenase flavoprotein subunit OS=Escherichia coli (strain K12) OX=83333 GN=sdhA PE=1 SV=1	P0AC41	sdhA	64 kDa		unknown	6
52	TRUE	Empty	Cell division protein FtsZ OS=Escherichia coli (strain K12) OX=83333 GN=ftsZ PE=1 SV=1	P0A9A6	ftsZ	40 kDa		unknown	6
53	TRUE	Empty	Ribosome maturation factor RimM OS=Escherichia coli (strain K12) OX=83333 GN=rimM PE=1 SV=1	P0A7X6	rimM	21 kDa		unknown	6
54	TRUE	Empty	Ribonuclease E OS=Escherichia coli (strain K12) OX=83333 GN=rne PE=1 SV=6	P21513	rne	118 kDa		unknown	6
55	TRUE	Empty	30S ribosomal protein S19 OS=Escherichia coli (strain K12) OX=83333 GN=rpsS PE=1 SV=2	P0A7U3	rpsS	10 kDa		unknown	6
56	TRUE	Empty	Transcriptional repressor IclR OS=Escherichia coli (strain K12) OX=83333 GN=iclR PE=1 SV=1	P16528	iclR	30 kDa		unknown	6
57	TRUE	Empty	Outer membrane protein assembly factor BamA OS=Escherichia coli (strain K12) OX=83333 GN=bamA PE=1 SV=1	P0A940	bamA	91 kDa		unknown	6
58	TRUE	Empty	Uncharacterized protein YghW OS=Escherichia coli (strain K12) OX=83333 GN=yghW PE=4 SV=1	P64574	yghW	11 kDa		unknown	6
59	TRUE	Empty	30S ribosomal protein S9 OS=Escherichia coli (strain K12) OX=83333 GN=rpsI PE=1 SV=2	P0A7X3	rpsI	15 kDa		unknown	6
60	TRUE	Empty	Phosphoadenosine 5'-phosphosulfate reductase OS=Escherichia coli (strain K12) OX=83333 GN=cysH PE=1 SV=3	P17854	cysH	28 kDa		unknown	6
61	TRUE	Empty	Acyl carrier protein OS=Escherichia coli (strain K12) OX=83333 GN=acpP PE=1 SV=2	P0A6A8	acpP	9 kDa		unknown	6
62	TRUE	Empty	High frequency lysogenization protein HflD OS=Escherichia coli (strain K12) OX=83333 GN=hflD PE=1 SV=1	P25746	hflD	23 kDa		unknown	6
63	TRUE	Empty	Fe/S biogenesis protein NfuA OS=Escherichia coli (strain K12) OX=83333 GN=nfuA PE=1 SV=1	P63020	nfuA	21 kDa		unknown	6
64	TRUE	Empty	Transcriptional regulator YqjI OS=Escherichia coli (strain K12) OX=83333 GN=yqjI PE=1 SV=1	P64588	yqjI	23 kDa		unknown	5
65	TRUE	Empty	Polyribonucleotide nucleotidyltransferase OS=Escherichia coli (strain K12) OX=83333 GN=pnp PE=1 SV=3	P05055	pnp	77 kDa		unknown	5
66	TRUE	Empty	ATP-dependent protease ATPase subunit HslU OS=Escherichia coli (strain K12) OX=83333 GN=hslU PE=1 SV=1	P0A6H5	hslU	50 kDa		unknown	5
67	TRUE	Empty	30S ribosomal protein S10 OS=Escherichia coli (strain K12) OX=83333 GN=rpsJ PE=1 SV=1	P0A7R5	rpsJ	12 kDa		unknown	5
68	TRUE	Empty	Galactitol 1-phosphate 5-dehydrogenase OS=Escherichia coli (strain K12) OX=83333 GN=gatD PE=1 SV=1	P0A9S3	gatD	37 kDa		unknown	5
69	TRUE	Empty	DNA-directed RNA polymerase subunit beta OS=Escherichia coli (strain K12) OX=83333 GN=rpoB PE=1 SV=1	P0A8V2	rpoB	151 kDa		unknown	5
70	TRUE	Empty	30S ribosomal protein S11 OS=Escherichia coli (strain K12) OX=83333 GN=rpsK PE=1 SV=2	P0A7R9	rpsK	14 kDa		unknown	5
71	TRUE	Empty	Quinoprotein glucose dehydrogenase OS=Escherichia coli (strain K12) OX=83333 GN=gcd PE=1 SV=3	P15877	gcd	87 kDa		unknown	5
72	TRUE	Empty	50S ribosomal protein L22 OS=Escherichia coli (strain K12) OX=83333 GN=rplV PE=1 SV=1	P61175	rplV	12 kDa		unknown	5
73	TRUE	Empty	Aconitate hydratase B OS=Escherichia coli (strain K12) OX=83333 GN=acnB PE=1 SV=3	P36683	acnB	94 kDa	TRUE	unknown	5
74	TRUE	Empty	Uncharacterized protein YbjS OS=Escherichia coli (strain K12) OX=83333 GN=ybjS PE=3 SV=2	P75821	ybjS	38 kDa		unknown	5
75	TRUE	Empty	3-oxoacyl-[acyl-carrier-protein] synthase 3 OS=Escherichia coli (strain K12) OX=83333 GN=fabH PE=1 SV=1	P0A6R0	fabH	34 kDa		unknown	5
76	TRUE	Empty	RNA-binding protein Hfq OS=Escherichia coli (strain K12) OX=83333 GN=hfq PE=1 SV=2	P0A6X3	hfq	11 kDa		unknown	4
77	TRUE	Empty	ATP-dependent zinc metalloprotease FtsH OS=Escherichia coli (strain K12) OX=83333 GN=ftsH PE=1 SV=1	P0AAI3	ftsH	71 kDa		unknown	4
78	TRUE	Empty	50S ribosomal protein L15 OS=Escherichia coli (strain K12) OX=83333 GN=rplO PE=1 SV=1	P02413	rplO	15 kDa		unknown	4
79	TRUE	Empty	NAD kinase OS=Escherichia coli (strain K12) OX=83333 GN=nadK PE=1 SV=1	P0A7B3	nadK	33 kDa		unknown	4
80	TRUE	Empty	Protein translocase subunit SecD OS=Escherichia coli (strain K12) OX=83333 GN=secD PE=1 SV=1	P0AG90	secD	67 kDa	TRUE	unknown	4
81	TRUE	Empty	50S ribosomal protein L5 OS=Escherichia coli (strain K12) OX=83333 GN=rplE PE=1 SV=2	P62399	rplE	20 kDa		unknown	4
82	TRUE	Empty	Bifunctional aldehyde-alcohol dehydrogenase AdhE OS=Escherichia coli (strain K12) OX=83333 GN=adhE PE=1 SV=2	P0A9Q7	adhE	96 kDa		unknown	4
83	TRUE	Empty	Quinone-dependent D-lactate dehydrogenase OS=Escherichia coli (strain K12) OX=83333 GN=dld PE=1 SV=3	P06149	dld	65 kDa		unknown	4
84	TRUE	Empty	30S ribosomal protein S14 OS=Escherichia coli (strain K12) OX=83333 GN=rpsN PE=1 SV=2	P0AG59	rpsN	12 kDa		unknown	4
85	TRUE	Empty	D-tagatose-1,6-bisphosphate aldolase subunit GatZ OS=Escherichia coli (strain K12) OX=83333 GN=gatZ PE=1 SV=1	P0C8J8	gatZ	47 kDa		unknown	4
86	TRUE	Empty	Iron-sulfur cluster assembly scaffold protein IscU OS=Escherichia coli (strain K12) OX=83333 GN=iscU PE=1 SV=1	P0ACD4	iscU	14 kDa		unknown	4
87	TRUE	Empty	50S ribosomal protein L16 OS=Escherichia coli (strain K12) OX=83333 GN=rplP PE=1 SV=1	P0ADY7	rplP	15 kDa		unknown	4
88	TRUE	Empty	HTH-type transcriptional regulator HdfR OS=Escherichia coli (strain K12) OX=83333 GN=hdfR PE=3 SV=1	P0A8R9	hdfR	32 kDa		unknown	4
89	TRUE	Empty	Holo-[acyl-carrier-protein] synthase OS=Escherichia coli (strain K12) OX=83333 GN=acpS PE=1 SV=3	P24224	acpS	14 kDa		unknown	4
90	TRUE	Empty	Hydrogenase-2 large chain OS=Escherichia coli (strain K12) OX=83333 GN=hybC PE=1 SV=2	P0ACE0	hybC	62 kDa		unknown	4
91	TRUE	Empty	Cluster of Formate dehydrogenase-O major subunit OS=Escherichia coli (strain K12) OX=83333 GN=fdoG PE=1 SV=5 (P32176)	P32176 [2]	fdoG	113 kDa	TRUE	unknown	4
92	TRUE	Empty	Phosphoheptose isomerase OS=Escherichia coli (strain K12) OX=83333 GN=gmhA PE=1 SV=1	P63224	gmhA	21 kDa		unknown	4
93	TRUE	Empty	Citrate synthase OS=Escherichia coli (strain K12) OX=83333 GN=gltA PE=1 SV=1	P0ABH7	gltA	48 kDa		unknown	4
94	TRUE	Empty	GTP cyclohydrolase 1 OS=Escherichia coli (strain K12) OX=83333 GN=folE PE=1 SV=2	P0A6T5	folE	25 kDa		unknown	3
95	TRUE	Empty	Lactose operon repressor OS=Escherichia coli (strain K12) OX=83333 GN=lacI PE=1 SV=3	P03023	lacI	39 kDa		unknown	3
96	TRUE	Empty	Maltodextrin phosphorylase OS=Escherichia coli (strain K12) OX=83333 GN=malP PE=1 SV=7	P00490	malP	91 kDa		unknown	3
97	TRUE	Empty	Dihydrolipoyllysine-residue acetyltransferase component of pyruvate dehydrogenase complex OS=Escherichia coli (strain K12) OX=83333 GN=aceF PE=1 SV=3	P06959	aceF	66 kDa		unknown	3
98	TRUE	Empty	Tyrosine recombinase XerD OS=Escherichia coli (strain K12) OX=83333 GN=xerD PE=1 SV=1	P0A8P8	xerD	34 kDa		unknown	3
99	TRUE	Empty	30S ribosomal protein S1 OS=Escherichia coli (strain K12) OX=83333 GN=rpsA PE=1 SV=1	P0AG67	rpsA	61 kDa		unknown	3
100	TRUE	Empty	Keratin, type II cytoskeletal 2 epidermal OS=Homo sapiens GN=KRT2 PE=1 SV=2	cRAP053	KRT2	65 kDa	TRUE	unknown	3
101	TRUE	Empty	Periplasmic chaperone PpiD OS=Escherichia coli (strain K12) OX=83333 GN=ppiD PE=1 SV=1	P0ADY1	ppiD	68 kDa		unknown	3
102	TRUE	Empty	Cluster of Elongation factor G OS=Escherichia coli (strain K12) OX=83333 GN=fusA PE=1 SV=2 (P0A6M8)	P0A6M8 [2]	fusA	78 kDa	TRUE	unknown	3
103	TRUE	Empty	50S ribosomal protein L27 OS=Escherichia coli (strain K12) OX=83333 GN=rpmA PE=1 SV=2	P0A7L8	rpmA	9 kDa		unknown	3
104	TRUE	Empty	Ferric uptake regulation protein OS=Escherichia coli (strain K12) OX=83333 GN=fur PE=1 SV=1	P0A9A9	fur	17 kDa		unknown	3
105	TRUE	Empty	Ribosomal RNA small subunit methyltransferase I OS=Escherichia coli (strain K12) OX=83333 GN=rsmI PE=1 SV=1	P67087	rsmI	31 kDa		unknown	3
106	TRUE	Empty	Glycine cleavage system transcriptional activator OS=Escherichia coli (strain K12) OX=83333 GN=gcvA PE=1 SV=1	P0A9F6	gcvA	34 kDa		unknown	3
107	TRUE	Empty	NADH-quinone oxidoreductase subunit C/D OS=Escherichia coli (strain K12) OX=83333 GN=nuoC PE=1 SV=3	P33599	nuoC	68 kDa		unknown	3
108	TRUE	Empty	Bifunctional chorismate mutase/prephenate dehydratase OS=Escherichia coli (strain K12) OX=83333 GN=pheA PE=1 SV=1	P0A9J8	pheA	43 kDa		unknown	3
109	TRUE	Empty	Cytoskeleton protein RodZ OS=Escherichia coli (strain K12) OX=83333 GN=rodZ PE=1 SV=2	P27434	rodZ	36 kDa		unknown	3
110	TRUE	Empty	NADH-quinone oxidoreductase subunit B OS=Escherichia coli (strain K12) OX=83333 GN=nuoB PE=1 SV=1	P0AFC7	nuoB	25 kDa		unknown	3
111	TRUE	Empty	50S ribosomal protein L20 OS=Escherichia coli (strain K12) OX=83333 GN=rplT PE=1 SV=2	P0A7L3	rplT	13 kDa		unknown	3
112	TRUE	Empty	Cell division protein FtsA OS=Escherichia coli (strain K12) OX=83333 GN=ftsA PE=1 SV=1	P0ABH0	ftsA	45 kDa		unknown	3
113	TRUE	Empty	50S ribosomal protein L11 OS=Escherichia coli (strain K12) OX=83333 GN=rplK PE=1 SV=2	P0A7J7	rplK	15 kDa		unknown	3
114	TRUE	Empty	50S ribosomal protein L6 OS=Escherichia coli (strain K12) OX=83333 GN=rplF PE=1 SV=2	P0AG55	rplF	19 kDa		unknown	3
115	TRUE	Empty	50S ribosomal protein L28 OS=Escherichia coli (strain K12) OX=83333 GN=rpmB PE=1 SV=2	P0A7M2	rpmB	9 kDa		unknown	3
116	TRUE	Empty	50S ribosomal protein L4 OS=Escherichia coli (strain K12) OX=83333 GN=rplD PE=1 SV=1	P60723	rplD	22 kDa		unknown	3
117	TRUE	Empty	CDP-diacylglycerol--serine O-phosphatidyltransferase OS=Escherichia coli (strain K12) OX=83333 GN=pssA PE=1 SV=2	P23830	pssA	53 kDa		unknown	3
118	TRUE	Empty	Outer membrane protein assembly factor BamC OS=Escherichia coli (strain K12) OX=83333 GN=bamC PE=1 SV=1	P0A903	bamC	37 kDa		unknown	3
119	TRUE	Empty	Phosphoenolpyruvate synthase OS=Escherichia coli (strain K12) OX=83333 GN=ppsA PE=1 SV=5	P23538	ppsA	87 kDa		unknown	3
120	TRUE	Empty	Thioredoxin 1 OS=Escherichia coli (strain K12) OX=83333 GN=trxA PE=1 SV=2	P0AA25	trxA	12 kDa		unknown	3
121	TRUE	Empty	50S ribosomal protein L32 OS=Escherichia coli (strain K12) OX=83333 GN=rpmF PE=1 SV=2	P0A7N4	rpmF	6 kDa		unknown	3
122	TRUE	Empty	D-alanyl-D-alanine endopeptidase OS=Escherichia coli (strain K12) OX=83333 GN=pbpG PE=1 SV=2	P0AFI5	pbpG	34 kDa		unknown	3
123	TRUE	Empty	Bifunctional (p)ppGpp synthase/hydrolase SpoT OS=Escherichia coli (strain K12) OX=83333 GN=spoT PE=1 SV=1	P0AG24	spoT	79 kDa		unknown	3
124	TRUE	Empty	Dual-specificity RNA methyltransferase RlmN OS=Escherichia coli (strain K12) OX=83333 GN=rlmN PE=1 SV=1	P36979	rlmN	43 kDa		unknown	3
125	TRUE	Empty	UvrABC system protein A OS=Escherichia coli (strain K12) OX=83333 GN=uvrA PE=1 SV=1	P0A698	uvrA	104 kDa		unknown	3
126	TRUE	Empty	30S ribosomal protein S7 OS=Escherichia coli (strain K12) OX=83333 GN=rpsG PE=1 SV=3	P02359	rpsG	20 kDa		unknown	3
127	TRUE	Empty	Glutamate-pyruvate aminotransferase AlaA OS=Escherichia coli (strain K12) OX=83333 GN=alaA PE=1 SV=1	P0A959	alaA	46 kDa		unknown	3
128	TRUE	Empty	4-hydroxy-3-methylbut-2-en-1-yl diphosphate synthase (flavodoxin) OS=Escherichia coli (strain K12) OX=83333 GN=ispG PE=1 SV=1	P62620	ispG	41 kDa		unknown	3
129	TRUE	Empty	ECF RNA polymerase sigma-E factor OS=Escherichia coli (strain K12) OX=83333 GN=rpoE PE=1 SV=1	P0AGB6	rpoE	22 kDa		unknown	3
130	TRUE	Empty	Biosynthetic arginine decarboxylase OS=Escherichia coli (strain K12) OX=83333 GN=speA PE=1 SV=2	P21170	speA	74 kDa		unknown	3
131	TRUE	Empty	Uridine kinase OS=Escherichia coli (strain K12) OX=83333 GN=udk PE=3 SV=1	P0A8F4	udk	24 kDa		unknown	3
132	TRUE	Empty	UPF0313 protein YgiQ OS=Escherichia coli (strain K12) OX=83333 GN=ygiQ PE=3 SV=3	Q46861	ygiQ	83 kDa		unknown	3
133	TRUE	Empty	Cluster of L-serine dehydratase 1 OS=Escherichia coli (strain K12) OX=83333 GN=sdaA PE=1 SV=3 (P16095)	P16095 [3]	sdaA	49 kDa	TRUE	unknown	3
134	TRUE	Empty	RNase adapter protein RapZ OS=Escherichia coli (strain K12) OX=83333 GN=rapZ PE=1 SV=1	P0A894	rapZ	32 kDa		unknown	3
135	TRUE	Empty	Hydroxymethylpyrimidine/phosphomethylpyrimidine kinase OS=Escherichia coli (strain K12) OX=83333 GN=thiD PE=1 SV=1	P76422	thiD	29 kDa		unknown	2
136	TRUE	Empty	Tyrosine recombinase XerC OS=Escherichia coli (strain K12) OX=83333 GN=xerC PE=1 SV=1	P0A8P6	xerC	34 kDa		unknown	2
137	TRUE	Empty	Chaperone protein Skp OS=Escherichia coli (strain K12) OX=83333 GN=skp PE=1 SV=1	P0AEU7	skp	18 kDa		unknown	2
138	TRUE	Empty	L-aspartate oxidase OS=Escherichia coli (strain K12) OX=83333 GN=nadB PE=1 SV=4	P10902	nadB	60 kDa		unknown	2
139	TRUE	Empty	Uncharacterized protein YcbX OS=Escherichia coli (strain K12) OX=83333 GN=ycbX PE=1 SV=1	P75863	ycbX	41 kDa		unknown	2
140	TRUE	Empty	50S ribosomal protein L3 OS=Escherichia coli (strain K12) OX=83333 GN=rplC PE=1 SV=1	P60438	rplC	22 kDa		unknown	2
141	TRUE	Empty	Cell division protein DamX OS=Escherichia coli (strain K12) OX=83333 GN=damX PE=1 SV=2	P11557	damX	46 kDa		unknown	2
142	TRUE	Empty	50S ribosomal protein L1 OS=Escherichia coli (strain K12) OX=83333 GN=rplA PE=1 SV=2	P0A7L0	rplA	25 kDa		unknown	2
143	TRUE	Empty	Right origin-binding protein OS=Escherichia coli (strain K12) OX=83333 GN=rob PE=1 SV=1	P0ACI0	rob	33 kDa		unknown	2
144	TRUE	Empty	S-ribosylhomocysteine lyase OS=Escherichia coli (strain K12) OX=83333 GN=luxS PE=1 SV=3	P45578	luxS	19 kDa		unknown	2
145	TRUE	Empty	Phosphoenolpyruvate-protein phosphotransferase OS=Escherichia coli (strain K12) OX=83333 GN=ptsI PE=1 SV=1	P08839	ptsI	64 kDa		unknown	2
146	TRUE	Empty	DNA-directed RNA polymerase subunit alpha OS=Escherichia coli (strain K12) OX=83333 GN=rpoA PE=1 SV=1	P0A7Z4	rpoA	37 kDa		unknown	2
147	TRUE	Empty	Septum site-determining protein MinD OS=Escherichia coli (strain K12) OX=83333 GN=minD PE=1 SV=2	P0AEZ3	minD	30 kDa		unknown	2
148	TRUE	Empty	Spermidine N(1)-acetyltransferase OS=Escherichia coli (strain K12) OX=83333 GN=speG PE=1 SV=2	P0A951	speG	22 kDa		unknown	2
149	TRUE	Empty	Macrodomain Ter protein OS=Escherichia coli (strain K12) OX=83333 GN=matP PE=1 SV=1	P0A8N0	matP	18 kDa		unknown	2
150	TRUE	Empty	Sec translocon accessory complex subunit YajC OS=Escherichia coli (strain K12) OX=83333 GN=yajC PE=1 SV=1	P0ADZ7	yajC	12 kDa		unknown	2
151	TRUE	Empty	Replicative DNA helicase OS=Escherichia coli (strain K12) OX=83333 GN=dnaB PE=1 SV=1	P0ACB0	dnaB	52 kDa		unknown	2
152	TRUE	Empty	50S ribosomal protein L21 OS=Escherichia coli (strain K12) OX=83333 GN=rplU PE=1 SV=1	P0AG48	rplU	12 kDa		unknown	2
153	TRUE	Empty	Galactoside O-acetyltransferase OS=Escherichia coli (strain K12) OX=83333 GN=lacA PE=1 SV=1	P07464	lacA	23 kDa		unknown	2
154	TRUE	Empty	HTH-type transcriptional repressor CsqR OS=Escherichia coli (strain K12) OX=83333 GN=csqR PE=1 SV=2	P32144	csqR	29 kDa		unknown	2
155	TRUE	Empty	D-alanyl-D-alanine carboxypeptidase DacB OS=Escherichia coli (strain K12) OX=83333 GN=dacB PE=1 SV=2	P24228	dacB	52 kDa		unknown	2
156	TRUE	Empty	50S ribosomal protein L19 OS=Escherichia coli (strain K12) OX=83333 GN=rplS PE=1 SV=2	P0A7K6	rplS	13 kDa		unknown	2
157	TRUE	Empty	Modulator of FtsH protease HflK OS=Escherichia coli (strain K12) OX=83333 GN=hflK PE=1 SV=1	P0ABC7	hflK	46 kDa		unknown	2
158	TRUE	Empty	Ancillary SecYEG translocon subunit OS=Escherichia coli (strain K12) OX=83333 GN=yfgM PE=1 SV=1	P76576	yfgM	22 kDa		unknown	2
159	TRUE	Empty	30S ribosomal protein S18 OS=Escherichia coli (strain K12) OX=83333 GN=rpsR PE=1 SV=2	P0A7T7	rpsR	9 kDa		unknown	2
160	TRUE	Empty	Isocitrate dehydrogenase [NADP] OS=Escherichia coli (strain K12) OX=83333 GN=icd PE=1 SV=1	P08200	icd	46 kDa		unknown	2
161	TRUE	Empty	Succinate dehydrogenase iron-sulfur subunit OS=Escherichia coli (strain K12) OX=83333 GN=sdhB PE=1 SV=1	P07014	sdhB	27 kDa		unknown	2
162	TRUE	Empty	Serine recombinase PinR OS=Escherichia coli (strain K12) OX=83333 GN=pinR PE=1 SV=1	P0ADI0 (+1)	pinR	22 kDa		unknown	2
163	TRUE	Empty	Protein InaA OS=Escherichia coli (strain K12) OX=83333 GN=inaA PE=1 SV=3	P27294	inaA	25 kDa		unknown	2
164	TRUE	Empty	Uncharacterized glycosyltransferase YibD OS=Escherichia coli (strain K12) OX=83333 GN=yibD PE=3 SV=2	P11290	yibD	41 kDa		unknown	2
165	TRUE	Empty	Uncharacterized protein YiaF OS=Escherichia coli (strain K12) OX=83333 GN=yiaF PE=4 SV=2	P0ADK0	yiaF	26 kDa		unknown	2
166	TRUE	Empty	DNA repair protein RadA OS=Escherichia coli (strain K12) OX=83333 GN=radA PE=1 SV=1	P24554	radA	49 kDa		unknown	2
167	TRUE	Empty	tRNA-2-methylthio-N(6)-dimethylallyladenosine synthase OS=Escherichia coli (strain K12) OX=83333 GN=miaB PE=1 SV=1	P0AEI1	miaB	54 kDa		unknown	2
168	TRUE	Empty	Cell division ATP-binding protein FtsE OS=Escherichia coli (strain K12) OX=83333 GN=ftsE PE=1 SV=1	P0A9R7	ftsE	24 kDa		unknown	2
169	TRUE	Empty	30S ribosomal protein S21 OS=Escherichia coli (strain K12) OX=83333 GN=rpsU PE=1 SV=2	P68679	rpsU	9 kDa		unknown	2
170	TRUE	Empty	Pyruvate formate-lyase 1-activating enzyme OS=Escherichia coli (strain K12) OX=83333 GN=pflA PE=1 SV=2	P0A9N4	pflA	28 kDa		unknown	2
171	TRUE	Empty	DNA topoisomerase 4 subunit B OS=Escherichia coli (strain K12) OX=83333 GN=parE PE=1 SV=3	P20083	parE	70 kDa		unknown	2
172	TRUE	Empty	Ribonuclease G OS=Escherichia coli (strain K12) OX=83333 GN=rng PE=1 SV=2	P0A9J0	rng	55 kDa		unknown	2
173	TRUE	Empty	Sulfate adenylyltransferase subunit 2 OS=Escherichia coli (strain K12) OX=83333 GN=cysD PE=1 SV=3	P21156	cysD	35 kDa		unknown	2
174	TRUE	Empty	Glyoxylate/hydroxypyruvate reductase A OS=Escherichia coli (strain K12) OX=83333 GN=ghrA PE=1 SV=2	P75913	ghrA	35 kDa		unknown	2
175	TRUE	Empty	Sulfurtransferase TusE OS=Escherichia coli (strain K12) OX=83333 GN=tusE PE=1 SV=1	P0AB18	tusE	12 kDa		unknown	2
176	TRUE	Empty	Octanoyltransferase OS=Escherichia coli (strain K12) OX=83333 GN=lipB PE=1 SV=1	P60720	lipB	24 kDa		unknown	2
177	TRUE	Empty	Leucyl/phenylalanyl-tRNA--protein transferase OS=Escherichia coli (strain K12) OX=83333 GN=aat PE=1 SV=1	P0A8P1	aat	27 kDa		unknown	2
178	TRUE	Empty	UPF0381 protein YfcZ OS=Escherichia coli (strain K12) OX=83333 GN=yfcZ PE=3 SV=1	P0AD33	yfcZ	10 kDa		unknown	2
179	TRUE	Empty	Ribosomal protein S12 methylthiotransferase RimO OS=Escherichia coli (strain K12) OX=83333 GN=rimO PE=1 SV=1	P0AEI4	rimO	50 kDa		unknown	2
180	TRUE	Empty	Sulfur carrier protein TusA OS=Escherichia coli (strain K12) OX=83333 GN=tusA PE=1 SV=1	P0A890	tusA	9 kDa		unknown	2
181	TRUE	Empty	DNA-binding protein H-NS OS=Escherichia coli (strain K12) OX=83333 GN=hns PE=1 SV=2	P0ACF8	hns	16 kDa		unknown	2
182	TRUE	Empty	Translation initiation factor IF-2 OS=Escherichia coli (strain K12) OX=83333 GN=infB PE=1 SV=1	P0A705	infB	97 kDa		unknown	1
183	TRUE	Empty	Transcription termination factor Rho OS=Escherichia coli (strain K12) OX=83333 GN=rho PE=1 SV=1	P0AG30	rho	47 kDa		unknown	1
184	TRUE	Empty	NAD-capped RNA hydrolase NudC OS=Escherichia coli (strain K12) OX=83333 GN=nudC PE=1 SV=2	P32664	nudC	30 kDa		unknown	1
185	TRUE	Empty	Formate acetyltransferase 1 OS=Escherichia coli (strain K12) OX=83333 GN=pflB PE=1 SV=2	P09373	pflB	85 kDa		unknown	1
186	TRUE	Empty	Keratin, type I cytoskeletal 9 OS=Homo sapiens GN=KRT9 PE=1 SV=3	cRAP041	KRT9	62 kDa	TRUE	unknown	1
187	TRUE	Empty	50S ribosomal protein L18 OS=Escherichia coli (strain K12) OX=83333 GN=rplR PE=1 SV=1	P0C018	rplR	13 kDa		unknown	1
188	TRUE	Empty	Tol-Pal system protein TolB OS=Escherichia coli (strain K12) OX=83333 GN=tolB PE=1 SV=1	P0A855	tolB	46 kDa		unknown	1
189	TRUE	Empty	2-oxoglutarate dehydrogenase E1 component OS=Escherichia coli (strain K12) OX=83333 GN=sucA PE=1 SV=1	P0AFG3	sucA	105 kDa		unknown	1
190	TRUE	Empty	Catalase HPII OS=Escherichia coli (strain K12) OX=83333 GN=katE PE=1 SV=1	P21179	katE	84 kDa		unknown	1
191	TRUE	Empty	HTH-type transcriptional repressor NemR OS=Escherichia coli (strain K12) OX=83333 GN=nemR PE=1 SV=1	P67430	nemR	22 kDa		unknown	1
192	TRUE	Empty	Chaperone protein HtpG OS=Escherichia coli (strain K12) OX=83333 GN=htpG PE=1 SV=1	P0A6Z3	htpG	71 kDa		unknown	1
193	TRUE	Empty	Major outer membrane lipoprotein Lpp OS=Escherichia coli (strain K12) OX=83333 GN=lpp PE=1 SV=1	P69776	lpp	8 kDa		unknown	1
194	TRUE	Empty	Cluster of Fumarate hydratase class I, aerobic OS=Escherichia coli (strain K12) OX=83333 GN=fumA PE=1 SV=2 (P0AC33)	P0AC33 [2]	fumA	60 kDa	TRUE	unknown	1
195	TRUE	Empty	UPF0227 protein YcfP OS=Escherichia coli (strain K12) OX=83333 GN=ycfP PE=1 SV=1	P0A8E1	ycfP	21 kDa		unknown	1
196	TRUE	Empty	ATP synthase subunit b OS=Escherichia coli (strain K12) OX=83333 GN=atpF PE=1 SV=1	P0ABA0	atpF	17 kDa		unknown	1
197	TRUE	Empty	S-adenosylmethionine synthase OS=Escherichia coli (strain K12) OX=83333 GN=metK PE=1 SV=2	P0A817	metK	42 kDa		unknown	1
198	TRUE	Empty	Exu regulon transcriptional regulator OS=Escherichia coli (strain K12) OX=83333 GN=exuR PE=4 SV=1	P0ACL2	exuR	30 kDa		unknown	1
199	TRUE	Empty	Transcription termination/antitermination protein NusG OS=Escherichia coli (strain K12) OX=83333 GN=nusG PE=1 SV=2	P0AFG0	nusG	21 kDa		unknown	1
200	TRUE	Empty	Pyruvate dehydrogenase E1 component OS=Escherichia coli (strain K12) OX=83333 GN=aceE PE=1 SV=2	P0AFG8	aceE	100 kDa		unknown	1
201	TRUE	Empty	Uncharacterized protein YieE OS=Escherichia coli (strain K12) OX=83333 GN=yieE PE=4 SV=2	P0ADM8	yieE	28 kDa		unknown	1
202	TRUE	Empty	HTH-type transcriptional regulator IlvY OS=Escherichia coli (strain K12) OX=83333 GN=ilvY PE=3 SV=1	P05827	ilvY	33 kDa		unknown	1
203	TRUE	Empty	Trigger factor OS=Escherichia coli (strain K12) OX=83333 GN=tig PE=1 SV=1	P0A850	tig	48 kDa		unknown	1
204	TRUE	Empty	Adenylyl-sulfate kinase OS=Escherichia coli (strain K12) OX=83333 GN=cysC PE=1 SV=2	P0A6J1	cysC	22 kDa		unknown	1
205	TRUE	Empty	Sulfite reductase [NADPH] hemoprotein beta-component OS=Escherichia coli (strain K12) OX=83333 GN=cysI PE=1 SV=4	P17846	cysI	64 kDa		unknown	1
206	TRUE	Empty	Hydrogenase-2 small chain OS=Escherichia coli (strain K12) OX=83333 GN=hybO PE=1 SV=1	P69741	hybO	40 kDa		unknown	1
207	TRUE	Empty	Inner membrane protein YhcB OS=Escherichia coli (strain K12) OX=83333 GN=yhcB PE=1 SV=2	P0ADW3	yhcB	15 kDa		unknown	1
208	TRUE	Empty	NADH-quinone oxidoreductase subunit E OS=Escherichia coli (strain K12) OX=83333 GN=nuoE PE=1 SV=1	P0AFD1	nuoE	19 kDa		unknown	1
209	TRUE	Empty	Thiosulfate sulfurtransferase GlpE OS=Escherichia coli (strain K12) OX=83333 GN=glpE PE=1 SV=1	P0A6V5	glpE	12 kDa		unknown	1
210	TRUE	Empty	Lipopolysaccharide export system ATP-binding protein LptB OS=Escherichia coli (strain K12) OX=83333 GN=lptB PE=1 SV=2	P0A9V1	lptB	27 kDa		unknown	1
211	TRUE	Empty	Iron-binding protein IscA OS=Escherichia coli (strain K12) OX=83333 GN=iscA PE=1 SV=1	P0AAC8	iscA	12 kDa		unknown	1
212	TRUE	Empty	30S ribosomal protein S6 OS=Escherichia coli (strain K12) OX=83333 GN=rpsF PE=1 SV=1	P02358	rpsF	16 kDa		unknown	1
213	TRUE	Empty	Outer membrane protein assembly factor BamB OS=Escherichia coli (strain K12) OX=83333 GN=bamB PE=1 SV=1	P77774	bamB	42 kDa		unknown	1
214	TRUE	Empty	D-alanyl-D-alanine carboxypeptidase DacA OS=Escherichia coli (strain K12) OX=83333 GN=dacA PE=1 SV=1	P0AEB2	dacA	44 kDa		unknown	1
215	TRUE	Empty	Outer membrane protein assembly factor BamD OS=Escherichia coli (strain K12) OX=83333 GN=bamD PE=1 SV=1	P0AC02	bamD	28 kDa		unknown	1
216	TRUE	Empty	Chromosome partition protein MukB OS=Escherichia coli (strain K12) OX=83333 GN=mukB PE=1 SV=2	P22523	mukB	170 kDa		unknown	1
217	TRUE	Empty	Elongation factor 4 OS=Escherichia coli (strain K12) OX=83333 GN=lepA PE=1 SV=1	P60785	lepA	67 kDa		unknown	1
218	TRUE	Empty	Iron-sulfur cluster insertion protein ErpA OS=Escherichia coli (strain K12) OX=83333 GN=erpA PE=1 SV=1	P0ACC3	erpA	12 kDa		unknown	1
219	TRUE	Empty	NADH-quinone oxidoreductase subunit F OS=Escherichia coli (strain K12) OX=83333 GN=nuoF PE=1 SV=3	P31979	nuoF	49 kDa		unknown	1
220	TRUE	Empty	SsrA-binding protein OS=Escherichia coli (strain K12) OX=83333 GN=smpB PE=1 SV=2	P0A832	smpB	18 kDa		unknown	1
221	TRUE	Empty	Luciferase-like monooxygenase OS=Escherichia coli (strain K12) OX=83333 GN=yhbW PE=4 SV=1	P0ADV5	yhbW	37 kDa		unknown	1
222	TRUE	Empty	Outer membrane lipoprotein SlyB OS=Escherichia coli (strain K12) OX=83333 GN=slyB PE=2 SV=1	P0A905	slyB	16 kDa		unknown	1
223	TRUE	Empty	Metalloprotease TldD OS=Escherichia coli (strain K12) OX=83333 GN=tldD PE=1 SV=1	P0AGG8	tldD	51 kDa		unknown	1
224	TRUE	Empty	Stringent starvation protein B OS=Escherichia coli (strain K12) OX=83333 GN=sspB PE=1 SV=1	P0AFZ3	sspB	18 kDa		unknown	1
225	TRUE	Empty	Uncharacterized protein YbgA OS=Escherichia coli (strain K12) OX=83333 GN=ybgA PE=4 SV=1	P24252	ybgA	20 kDa		unknown	1
226	TRUE	Empty	Methionine synthase OS=Escherichia coli (strain K12) OX=83333 GN=metH PE=1 SV=5	P13009	metH	136 kDa		unknown	1
227	TRUE	Empty	UDP-3-O-(3-hydroxymyristoyl)glucosamine N-acyltransferase OS=Escherichia coli (strain K12) OX=83333 GN=lpxD PE=1 SV=2	P21645	lpxD	36 kDa		unknown	1
228	TRUE	Empty	50S ribosomal protein L9 OS=Escherichia coli (strain K12) OX=83333 GN=rplI PE=1 SV=1	P0A7R1	rplI	16 kDa		unknown	1
229	TRUE	Empty	Outer membrane protein TolC OS=Escherichia coli (strain K12) OX=83333 GN=tolC PE=1 SV=3	P02930	tolC	54 kDa		unknown	1
230	TRUE	Empty	Chromosomal replication initiator protein DnaA OS=Escherichia coli (strain K12) OX=83333 GN=dnaA PE=1 SV=2	P03004	dnaA	53 kDa		unknown	1
231	TRUE	Empty	Multidrug efflux pump subunit AcrB OS=Escherichia coli (strain K12) OX=83333 GN=acrB PE=1 SV=1	P31224	acrB	114 kDa		unknown	1
232	TRUE	Empty	Cytochrome bd-I ubiquinol oxidase subunit 1 OS=Escherichia coli (strain K12) OX=83333 GN=cydA PE=1 SV=1	P0ABJ9	cydA	58 kDa		unknown	1
233	TRUE	Empty	Protein-export protein SecB OS=Escherichia coli (strain K12) OX=83333 GN=secB PE=1 SV=1	P0AG86	secB	17 kDa		unknown	1
234	TRUE	Empty	Ubiquinone/menaquinone biosynthesis C-methyltransferase UbiE OS=Escherichia coli (strain K12) OX=83333 GN=ubiE PE=1 SV=1	P0A887	ubiE	28 kDa		unknown	1
235	TRUE	Empty	50S ribosomal subunit assembly factor BipA OS=Escherichia coli (strain K12) OX=83333 GN=bipA PE=1 SV=1	P0DTT0	bipA	67 kDa		unknown	1
236	TRUE	Empty	Undecaprenyl-phosphate 4-deoxy-4-formamido-L-arabinose transferase OS=Escherichia coli (strain K12) OX=83333 GN=arnC PE=1 SV=1	P77757	arnC	36 kDa		unknown	1
237	TRUE	Empty	Membrane protein insertase YidC OS=Escherichia coli (strain K12) OX=83333 GN=yidC PE=1 SV=2	P25714	yidC	62 kDa		unknown	1
238	TRUE	Empty	Uncharacterized oxidoreductase YbbO OS=Escherichia coli (strain K12) OX=83333 GN=ybbO PE=3 SV=1	P0AFP4	ybbO	29 kDa		unknown	1
239	TRUE	Empty	Uncharacterized protein YibN OS=Escherichia coli (strain K12) OX=83333 GN=yibN PE=1 SV=1	P0AG27	yibN	16 kDa		unknown	1
240	TRUE	Empty	Serine acetyltransferase OS=Escherichia coli (strain K12) OX=83333 GN=cysE PE=1 SV=1	P0A9D4	cysE	29 kDa		unknown	1
241	TRUE	Empty	Protein YrdA OS=Escherichia coli (strain K12) OX=83333 GN=yrdA PE=1 SV=1	P0A9W9	yrdA	20 kDa		unknown	1
242	TRUE	Empty	4-hydroxy-3-methylbut-2-enyl diphosphate reductase OS=Escherichia coli (strain K12) OX=83333 GN=ispH PE=1 SV=1	P62623	ispH	35 kDa		unknown	1
END OF FILE

## Sheet: PF3D7_1356300
#P1858_200125, Samples Report created on 01/22/2025
PfUBE2K
#	Visible?	Starred?	Identified Proteins (437)	Accession Number	Alternate ID	Molecular Weight	Protein Grouping Ambiguity	Taxonomy	Total Spectrum Count
1	TRUE	Empty	E2 ubiquitin-conjugating enzyme OS=Plasmodium falciparum (isolate 3D7) OX=36329 GN=PF3D7_1356300 PE=3 SV=1	Q8IDD9	PF3D7_1356300	23 kDa		unknown	256
2	TRUE	Empty	Trypsin OS=Sus scrofa PE=1 SV=1	cRAP112		24 kDa		unknown	57
3	TRUE	Empty	Cluster of Chaperone protein DnaK OS=Escherichia coli (strain K12) OX=83333 GN=dnaK PE=1 SV=2 (P0A6Y8)	P0A6Y8 [2]	dnaK	69 kDa	TRUE	unknown	43
4	TRUE	Empty	ATP-dependent RNA helicase RhlE OS=Escherichia coli (strain K12) OX=83333 GN=rhlE PE=1 SV=3	P25888	rhlE	50 kDa		unknown	30
5	TRUE	Empty	FKBP-type peptidyl-prolyl cis-trans isomerase SlyD OS=Escherichia coli (strain K12) OX=83333 GN=slyD PE=1 SV=1	P0A9K9	slyD	21 kDa		unknown	22
6	TRUE	Empty	Chaperonin GroEL OS=Escherichia coli (strain K12) OX=83333 GN=groEL PE=1 SV=2	P0A6F5	groEL	57 kDa		unknown	18
7	TRUE	Empty	cAMP-activated global transcriptional regulator CRP OS=Escherichia coli (strain K12) OX=83333 GN=crp PE=1 SV=1	P0ACJ8	crp	24 kDa		unknown	15
8	TRUE	Empty	ATP synthase subunit beta OS=Escherichia coli (strain K12) OX=83333 GN=atpD PE=1 SV=2	P0ABB4	atpD	50 kDa		unknown	15
9	TRUE	Empty	Blue light- and temperature-regulated antirepressor BluF OS=Escherichia coli (strain K12) OX=83333 GN=bluF PE=1 SV=1	P75990	bluF	45 kDa		unknown	13
10	TRUE	Empty	Chaperone protein Skp OS=Escherichia coli (strain K12) OX=83333 GN=skp PE=1 SV=1	P0AEU7	skp	18 kDa		unknown	13
11	TRUE	Empty	Ribosomal RNA large subunit methyltransferase G OS=Escherichia coli (strain K12) OX=83333 GN=rlmG PE=1 SV=2	P42596	rlmG	42 kDa		unknown	12
12	TRUE	Empty	50S ribosomal protein L2 OS=Escherichia coli (strain K12) OX=83333 GN=rplB PE=1 SV=2	P60422	rplB	30 kDa		unknown	12
13	TRUE	Empty	Glutamine--fructose-6-phosphate aminotransferase [isomerizing] OS=Escherichia coli (strain K12) OX=83333 GN=glmS PE=1 SV=4	P17169	glmS	67 kDa		unknown	10
14	TRUE	Empty	ATP synthase subunit alpha OS=Escherichia coli (strain K12) OX=83333 GN=atpA PE=1 SV=1	P0ABB0	atpA	55 kDa	TRUE	unknown	10
15	TRUE	Empty	50S ribosomal protein L13 OS=Escherichia coli (strain K12) OX=83333 GN=rplM PE=1 SV=1	P0AA10	rplM	16 kDa		unknown	9
16	TRUE	Empty	30S ribosomal protein S3 OS=Escherichia coli (strain K12) OX=83333 GN=rpsC PE=1 SV=2	P0A7V3	rpsC	26 kDa		unknown	9
17	TRUE	Empty	Periplasmic pH-dependent serine endoprotease DegQ OS=Escherichia coli (strain K12) OX=83333 GN=degQ PE=1 SV=1	P39099	degQ	47 kDa		unknown	9
18	TRUE	Empty	Periplasmic serine endoprotease DegP OS=Escherichia coli (strain K12) OX=83333 GN=degP PE=1 SV=1	P0C0V0	degP	49 kDa		unknown	8
19	TRUE	Empty	30S ribosomal protein S4 OS=Escherichia coli (strain K12) OX=83333 GN=rpsD PE=1 SV=2	P0A7V8	rpsD	23 kDa		unknown	8
20	TRUE	Empty	Translation initiation factor IF-2 OS=Escherichia coli (strain K12) OX=83333 GN=infB PE=1 SV=1	P0A705	infB	97 kDa		unknown	8
21	TRUE	Empty	Exu regulon transcriptional regulator OS=Escherichia coli (strain K12) OX=83333 GN=exuR PE=4 SV=1	P0ACL2	exuR	30 kDa		unknown	8
22	TRUE	Empty	30S ribosomal protein S5 OS=Escherichia coli (strain K12) OX=83333 GN=rpsE PE=1 SV=2	P0A7W1	rpsE	18 kDa		unknown	7
23	TRUE	Empty	DNA gyrase subunit B OS=Escherichia coli (strain K12) OX=83333 GN=gyrB PE=1 SV=2	P0AES6	gyrB	90 kDa		unknown	7
24	TRUE	Empty	50S ribosomal protein L17 OS=Escherichia coli (strain K12) OX=83333 GN=rplQ PE=1 SV=1	P0AG44	rplQ	14 kDa		unknown	7
25	TRUE	Empty	Cluster of Protein translocase subunit SecA OS=Escherichia coli (strain K12) OX=83333 GN=secA PE=1 SV=2 (P10408)	P10408 [3]	secA	102 kDa	TRUE	unknown	7
26	TRUE	Empty	30S ribosomal protein S1 OS=Escherichia coli (strain K12) OX=83333 GN=rpsA PE=1 SV=1	P0AG67	rpsA	61 kDa		unknown	7
27	TRUE	Empty	Outer membrane porin F OS=Escherichia coli (strain K12) OX=83333 GN=ompF PE=1 SV=1	P02931	ompF	39 kDa		unknown	7
28	TRUE	Empty	Outer membrane protein assembly factor BamA OS=Escherichia coli (strain K12) OX=83333 GN=bamA PE=1 SV=1	P0A940	bamA	91 kDa		unknown	7
29	TRUE	Empty	Type II NADH:quinone oxidoreductase OS=Escherichia coli (strain K12) OX=83333 GN=ndh PE=1 SV=2	P00393	ndh	47 kDa		unknown	6
30	TRUE	Empty	Multidrug efflux pump subunit AcrA OS=Escherichia coli (strain K12) OX=83333 GN=acrA PE=1 SV=1	P0AE06	acrA	42 kDa	TRUE	unknown	6
31	TRUE	Empty	Succinate dehydrogenase flavoprotein subunit OS=Escherichia coli (strain K12) OX=83333 GN=sdhA PE=1 SV=1	P0AC41	sdhA	64 kDa		unknown	6
32	TRUE	Empty	Polyribonucleotide nucleotidyltransferase OS=Escherichia coli (strain K12) OX=83333 GN=pnp PE=1 SV=3	P05055	pnp	77 kDa		unknown	6
33	TRUE	Empty	RNA-binding protein Hfq OS=Escherichia coli (strain K12) OX=83333 GN=hfq PE=1 SV=2	P0A6X3	hfq	11 kDa		unknown	6
34	TRUE	Empty	Outer membrane protein A OS=Escherichia coli (strain K12) OX=83333 GN=ompA PE=1 SV=1	P0A910	ompA	37 kDa		unknown	6
35	TRUE	Empty	ATP-dependent RNA helicase DeaD OS=Escherichia coli (strain K12) OX=83333 GN=deaD PE=1 SV=2	P0A9P6	deaD	71 kDa		unknown	6
36	TRUE	Empty	DNA-directed RNA polymerase subunit beta OS=Escherichia coli (strain K12) OX=83333 GN=rpoB PE=1 SV=1	P0A8V2	rpoB	151 kDa		unknown	6
37	TRUE	Empty	Transcriptional regulator YqjI OS=Escherichia coli (strain K12) OX=83333 GN=yqjI PE=1 SV=1	P64588	yqjI	23 kDa		unknown	5
38	TRUE	Empty	Chaperone protein DnaJ OS=Escherichia coli (strain K12) OX=83333 GN=dnaJ PE=1 SV=3	P08622	dnaJ	41 kDa		unknown	5
39	TRUE	Empty	Ribosomal small subunit pseudouridine synthase A OS=Escherichia coli (strain K12) OX=83333 GN=rsuA PE=1 SV=1	P0AA43	rsuA	26 kDa		unknown	5
40	TRUE	Empty	Elongation factor Tu 1 OS=Escherichia coli (strain K12) OX=83333 GN=tufA PE=1 SV=1	P0CE47 (+1)	tufA	43 kDa		unknown	5
41	TRUE	Empty	50S ribosomal protein L14 OS=Escherichia coli (strain K12) OX=83333 GN=rplN PE=1 SV=1	P0ADY3	rplN	14 kDa		unknown	5
42	TRUE	Empty	ATP-dependent protease ATPase subunit HslU OS=Escherichia coli (strain K12) OX=83333 GN=hslU PE=1 SV=1	P0A6H5	hslU	50 kDa		unknown	5
43	TRUE	Empty	50S ribosomal protein L15 OS=Escherichia coli (strain K12) OX=83333 GN=rplO PE=1 SV=1	P02413	rplO	15 kDa		unknown	5
44	TRUE	Empty	30S ribosomal protein S9 OS=Escherichia coli (strain K12) OX=83333 GN=rpsI PE=1 SV=2	P0A7X3	rpsI	15 kDa		unknown	5
45	TRUE	Empty	Cysteine desulfurase IscS OS=Escherichia coli (strain K12) OX=83333 GN=iscS PE=1 SV=1	P0A6B7	iscS	45 kDa		unknown	4
46	TRUE	Empty	30S ribosomal protein S10 OS=Escherichia coli (strain K12) OX=83333 GN=rpsJ PE=1 SV=1	P0A7R5	rpsJ	12 kDa		unknown	4
47	TRUE	Empty	Hydroxymethylpyrimidine/phosphomethylpyrimidine kinase OS=Escherichia coli (strain K12) OX=83333 GN=thiD PE=1 SV=1	P76422	thiD	29 kDa		unknown	4
48	TRUE	Empty	Ribosomal RNA small subunit methyltransferase I OS=Escherichia coli (strain K12) OX=83333 GN=rsmI PE=1 SV=1	P67087	rsmI	31 kDa		unknown	4
49	TRUE	Empty	NADH-quinone oxidoreductase subunit C/D OS=Escherichia coli (strain K12) OX=83333 GN=nuoC PE=1 SV=3	P33599	nuoC	68 kDa		unknown	4
50	TRUE	Empty	PTS system mannose-specific EIIAB component OS=Escherichia coli (strain K12) OX=83333 GN=manX PE=1 SV=2	P69797	manX	35 kDa		unknown	4
51	TRUE	Empty	Cluster of Formate dehydrogenase-O iron-sulfur subunit OS=Escherichia coli (strain K12) OX=83333 GN=fdoH PE=1 SV=1 (P0AAJ5)	P0AAJ5 [2]	fdoH	33 kDa	TRUE	unknown	4
52	TRUE	Empty	DNA-directed RNA polymerase subunit alpha OS=Escherichia coli (strain K12) OX=83333 GN=rpoA PE=1 SV=1	P0A7Z4	rpoA	37 kDa		unknown	4
53	TRUE	Empty	Flagellar hook-associated protein 1 OS=Escherichia coli (strain K12) OX=83333 GN=flgK PE=1 SV=3	P33235	flgK	58 kDa		unknown	4
54	TRUE	Empty	23S rRNA (guanine(745)-N(1))-methyltransferase OS=Escherichia coli (strain K12) OX=83333 GN=rlmA PE=1 SV=1	P36999	rlmA	30 kDa		unknown	3
55	TRUE	Empty	tRNA (guanine-N(7)-)-methyltransferase OS=Escherichia coli (strain K12) OX=83333 GN=trmB PE=1 SV=1	P0A8I5	trmB	27 kDa		unknown	3
56	TRUE	Empty	30S ribosomal protein S15 OS=Escherichia coli (strain K12) OX=83333 GN=rpsO PE=1 SV=2	P0ADZ4	rpsO	10 kDa		unknown	3
57	TRUE	Empty	30S ribosomal protein S2 OS=Escherichia coli (strain K12) OX=83333 GN=rpsB PE=1 SV=2	P0A7V0	rpsB	27 kDa		unknown	3
58	TRUE	Empty	Dihydrolipoyllysine-residue acetyltransferase component of pyruvate dehydrogenase complex OS=Escherichia coli (strain K12) OX=83333 GN=aceF PE=1 SV=3	P06959	aceF	66 kDa		unknown	3
59	TRUE	Empty	Cell division protein FtsZ OS=Escherichia coli (strain K12) OX=83333 GN=ftsZ PE=1 SV=1	P0A9A6	ftsZ	40 kDa		unknown	3
60	TRUE	Empty	L-fucose operon activator OS=Escherichia coli (strain K12) OX=83333 GN=fucR PE=4 SV=1	P0ACK8	fucR	27 kDa		unknown	3
61	TRUE	Empty	NAD-capped RNA hydrolase NudC OS=Escherichia coli (strain K12) OX=83333 GN=nudC PE=1 SV=2	P32664	nudC	30 kDa		unknown	3
62	TRUE	Empty	Ribosome maturation factor RimM OS=Escherichia coli (strain K12) OX=83333 GN=rimM PE=1 SV=1	P0A7X6	rimM	21 kDa		unknown	3
63	TRUE	Empty	Tyrosine recombinase XerC OS=Escherichia coli (strain K12) OX=83333 GN=xerC PE=1 SV=1	P0A8P6	xerC	34 kDa		unknown	3
64	TRUE	Empty	Ribonuclease E OS=Escherichia coli (strain K12) OX=83333 GN=rne PE=1 SV=6	P21513	rne	118 kDa		unknown	3
65	TRUE	Empty	Protein RecA OS=Escherichia coli (strain K12) OX=83333 GN=recA PE=1 SV=2	P0A7G6	recA	38 kDa		unknown	3
66	TRUE	Empty	30S ribosomal protein S13 OS=Escherichia coli (strain K12) OX=83333 GN=rpsM PE=1 SV=2	P0A7S9	rpsM	13 kDa		unknown	3
67	TRUE	Empty	Transcriptional repressor IclR OS=Escherichia coli (strain K12) OX=83333 GN=iclR PE=1 SV=1	P16528	iclR	30 kDa		unknown	3
68	TRUE	Empty	50S ribosomal protein L18 OS=Escherichia coli (strain K12) OX=83333 GN=rplR PE=1 SV=1	P0C018	rplR	13 kDa		unknown	3
69	TRUE	Empty	Uncharacterized protein YghW OS=Escherichia coli (strain K12) OX=83333 GN=yghW PE=4 SV=1	P64574	yghW	11 kDa		unknown	3
70	TRUE	Empty	Cell shape-determining protein MreB OS=Escherichia coli (strain K12) OX=83333 GN=mreB PE=1 SV=1	P0A9X4	mreB	37 kDa		unknown	3
71	TRUE	Empty	50S ribosomal protein L1 OS=Escherichia coli (strain K12) OX=83333 GN=rplA PE=1 SV=2	P0A7L0	rplA	25 kDa		unknown	3
72	TRUE	Empty	50S ribosomal protein L7/L12 OS=Escherichia coli (strain K12) OX=83333 GN=rplL PE=1 SV=2	P0A7K2	rplL	12 kDa		unknown	3
73	TRUE	Empty	50S ribosomal protein L16 OS=Escherichia coli (strain K12) OX=83333 GN=rplP PE=1 SV=1	P0ADY7	rplP	15 kDa		unknown	3
74	TRUE	Empty	Modulator of FtsH protease HflK OS=Escherichia coli (strain K12) OX=83333 GN=hflK PE=1 SV=1	P0ABC7	hflK	46 kDa		unknown	3
75	TRUE	Empty	Stringent starvation protein B OS=Escherichia coli (strain K12) OX=83333 GN=sspB PE=1 SV=1	P0AFZ3	sspB	18 kDa		unknown	3
76	TRUE	Empty	UDP-3-O-(3-hydroxymyristoyl)glucosamine N-acyltransferase OS=Escherichia coli (strain K12) OX=83333 GN=lpxD PE=1 SV=2	P21645	lpxD	36 kDa		unknown	3
77	TRUE	Empty	Outer membrane protein TolC OS=Escherichia coli (strain K12) OX=83333 GN=tolC PE=1 SV=3	P02930	tolC	54 kDa		unknown	3
78	TRUE	Empty	PTS system glucitol/sorbitol-specific EIIA component OS=Escherichia coli (strain K12) OX=83333 GN=srlB PE=1 SV=1	P05706	srlB	13 kDa		unknown	3
79	TRUE	Empty	Soluble pyridine nucleotide transhydrogenase OS=Escherichia coli (strain K12) OX=83333 GN=sthA PE=1 SV=5	P27306	sthA	52 kDa		unknown	2
80	TRUE	Empty	Lactose operon repressor OS=Escherichia coli (strain K12) OX=83333 GN=lacI PE=1 SV=3	P03023	lacI	39 kDa		unknown	2
81	TRUE	Empty	Tyrosine recombinase XerD OS=Escherichia coli (strain K12) OX=83333 GN=xerD PE=1 SV=1	P0A8P8	xerD	34 kDa		unknown	2
82	TRUE	Empty	Dihydrolipoyllysine-residue succinyltransferase component of 2-oxoglutarate dehydrogenase complex OS=Escherichia coli (strain K12) OX=83333 GN=sucB PE=1 SV=2	P0AFG6	sucB	44 kDa		unknown	2
83	TRUE	Empty	30S ribosomal protein S12 OS=Escherichia coli (strain K12) OX=83333 GN=rpsL PE=1 SV=2	P0A7S3	rpsL	14 kDa		unknown	2
84	TRUE	Empty	ATP-dependent zinc metalloprotease FtsH OS=Escherichia coli (strain K12) OX=83333 GN=ftsH PE=1 SV=1	P0AAI3	ftsH	71 kDa		unknown	2
85	TRUE	Empty	Cluster of Elongation factor G OS=Escherichia coli (strain K12) OX=83333 GN=fusA PE=1 SV=2 (P0A6M8)	P0A6M8 [2]	fusA	78 kDa	TRUE	unknown	2
86	TRUE	Empty	L-aspartate oxidase OS=Escherichia coli (strain K12) OX=83333 GN=nadB PE=1 SV=4	P10902	nadB	60 kDa		unknown	2
87	TRUE	Empty	FKBP-type 22 kDa peptidyl-prolyl cis-trans isomerase OS=Escherichia coli (strain K12) OX=83333 GN=fklB PE=1 SV=2	P0A9L3	fklB	22 kDa		unknown	2
88	TRUE	Empty	Ferric uptake regulation protein OS=Escherichia coli (strain K12) OX=83333 GN=fur PE=1 SV=1	P0A9A9	fur	17 kDa		unknown	2
89	TRUE	Empty	30S ribosomal protein S19 OS=Escherichia coli (strain K12) OX=83333 GN=rpsS PE=1 SV=2	P0A7U3	rpsS	10 kDa		unknown	2
90	TRUE	Empty	Bifunctional polymyxin resistance protein ArnA OS=Escherichia coli (strain K12) OX=83333 GN=arnA PE=1 SV=1	P77398	arnA	74 kDa		unknown	2
91	TRUE	Empty	Regulator of sigma D OS=Escherichia coli (strain K12) OX=83333 GN=rsd PE=1 SV=1	P0AFX4	rsd	18 kDa		unknown	2
92	TRUE	Empty	30S ribosomal protein S11 OS=Escherichia coli (strain K12) OX=83333 GN=rpsK PE=1 SV=2	P0A7R9	rpsK	14 kDa		unknown	2
93	TRUE	Empty	50S ribosomal protein L5 OS=Escherichia coli (strain K12) OX=83333 GN=rplE PE=1 SV=2	P62399	rplE	20 kDa		unknown	2
94	TRUE	Empty	HTH-type transcriptional repressor NemR OS=Escherichia coli (strain K12) OX=83333 GN=nemR PE=1 SV=1	P67430	nemR	22 kDa		unknown	2
95	TRUE	Empty	Quinone-dependent D-lactate dehydrogenase OS=Escherichia coli (strain K12) OX=83333 GN=dld PE=1 SV=3	P06149	dld	65 kDa		unknown	2
96	TRUE	Empty	Chaperone protein HtpG OS=Escherichia coli (strain K12) OX=83333 GN=htpG PE=1 SV=1	P0A6Z3	htpG	71 kDa		unknown	2
97	TRUE	Empty	50S ribosomal protein L20 OS=Escherichia coli (strain K12) OX=83333 GN=rplT PE=1 SV=2	P0A7L3	rplT	13 kDa		unknown	2
98	TRUE	Empty	50S ribosomal protein L22 OS=Escherichia coli (strain K12) OX=83333 GN=rplV PE=1 SV=1	P61175	rplV	12 kDa		unknown	2
99	TRUE	Empty	Septum site-determining protein MinD OS=Escherichia coli (strain K12) OX=83333 GN=minD PE=1 SV=2	P0AEZ3	minD	30 kDa		unknown	2
100	TRUE	Empty	Macrodomain Ter protein OS=Escherichia coli (strain K12) OX=83333 GN=matP PE=1 SV=1	P0A8N0	matP	18 kDa		unknown	2
101	TRUE	Empty	Sec translocon accessory complex subunit YajC OS=Escherichia coli (strain K12) OX=83333 GN=yajC PE=1 SV=1	P0ADZ7	yajC	12 kDa		unknown	2
102	TRUE	Empty	50S ribosomal protein L4 OS=Escherichia coli (strain K12) OX=83333 GN=rplD PE=1 SV=1	P60723	rplD	22 kDa		unknown	2
103	TRUE	Empty	CDP-diacylglycerol--serine O-phosphatidyltransferase OS=Escherichia coli (strain K12) OX=83333 GN=pssA PE=1 SV=2	P23830	pssA	53 kDa		unknown	2
104	TRUE	Empty	50S ribosomal protein L21 OS=Escherichia coli (strain K12) OX=83333 GN=rplU PE=1 SV=1	P0AG48	rplU	12 kDa		unknown	2
105	TRUE	Empty	D-alanyl-D-alanine carboxypeptidase DacB OS=Escherichia coli (strain K12) OX=83333 GN=dacB PE=1 SV=2	P24228	dacB	52 kDa		unknown	2
106	TRUE	Empty	Trigger factor OS=Escherichia coli (strain K12) OX=83333 GN=tig PE=1 SV=1	P0A850	tig	48 kDa		unknown	2
107	TRUE	Empty	Ancillary SecYEG translocon subunit OS=Escherichia coli (strain K12) OX=83333 GN=yfgM PE=1 SV=1	P76576	yfgM	22 kDa		unknown	2
108	TRUE	Empty	30S ribosomal protein S18 OS=Escherichia coli (strain K12) OX=83333 GN=rpsR PE=1 SV=2	P0A7T7	rpsR	9 kDa		unknown	2
109	TRUE	Empty	Thiosulfate sulfurtransferase GlpE OS=Escherichia coli (strain K12) OX=83333 GN=glpE PE=1 SV=1	P0A6V5	glpE	12 kDa		unknown	2
110	TRUE	Empty	Bifunctional (p)ppGpp synthase/hydrolase SpoT OS=Escherichia coli (strain K12) OX=83333 GN=spoT PE=1 SV=1	P0AG24	spoT	79 kDa		unknown	2
111	TRUE	Empty	High frequency lysogenization protein HflD OS=Escherichia coli (strain K12) OX=83333 GN=hflD PE=1 SV=1	P25746	hflD	23 kDa		unknown	2
112	TRUE	Empty	Outer membrane protein assembly factor BamB OS=Escherichia coli (strain K12) OX=83333 GN=bamB PE=1 SV=1	P77774	bamB	42 kDa		unknown	2
113	TRUE	Empty	Glutamate-pyruvate aminotransferase AlaA OS=Escherichia coli (strain K12) OX=83333 GN=alaA PE=1 SV=1	P0A959	alaA	46 kDa		unknown	2
114	TRUE	Empty	D-alanyl-D-alanine carboxypeptidase DacA OS=Escherichia coli (strain K12) OX=83333 GN=dacA PE=1 SV=1	P0AEB2	dacA	44 kDa		unknown	2
115	TRUE	Empty	Protein InaA OS=Escherichia coli (strain K12) OX=83333 GN=inaA PE=1 SV=3	P27294	inaA	25 kDa		unknown	2
116	TRUE	Empty	30S ribosomal protein S20 OS=Escherichia coli (strain K12) OX=83333 GN=rpsT PE=1 SV=2	P0A7U7	rpsT	10 kDa		unknown	2
117	TRUE	Empty	ATP synthase gamma chain OS=Escherichia coli (strain K12) OX=83333 GN=atpG PE=1 SV=1	P0ABA6	atpG	32 kDa		unknown	2
118	TRUE	Empty	Metalloprotease TldD OS=Escherichia coli (strain K12) OX=83333 GN=tldD PE=1 SV=1	P0AGG8	tldD	51 kDa		unknown	2
119	TRUE	Empty	Sorbitol-6-phosphate 2-dehydrogenase OS=Escherichia coli (strain K12) OX=83333 GN=srlD PE=1 SV=2	P05707	srlD	28 kDa		unknown	2
120	TRUE	Empty	Cluster of Keratin, type I cytoskeletal 10 OS=Homo sapiens GN=KRT10 PE=1 SV=6 (cRAP039)	cRAP039 [2]	KRT10	59 kDa	TRUE	unknown	1
121	TRUE	Empty	Keratin, type II cytoskeletal 1 OS=Homo sapiens GN=KRT1 PE=1 SV=6	cRAP054	KRT1	66 kDa	TRUE	unknown	1
122	TRUE	Empty	Maltodextrin phosphorylase OS=Escherichia coli (strain K12) OX=83333 GN=malP PE=1 SV=7	P00490	malP	91 kDa		unknown	1
123	TRUE	Empty	Keratin, type II cytoskeletal 2 epidermal OS=Homo sapiens GN=KRT2 PE=1 SV=2	cRAP053	KRT2	65 kDa	TRUE	unknown	1
124	TRUE	Empty	Elongation factor Ts OS=Escherichia coli (strain K12) OX=83333 GN=tsf PE=1 SV=2	P0A6P1	tsf	30 kDa		unknown	1
125	TRUE	Empty	Dihydrolipoyl dehydrogenase OS=Escherichia coli (strain K12) OX=83333 GN=lpdA PE=1 SV=2	P0A9P0	lpdA	51 kDa		unknown	1
126	TRUE	Empty	Galactitol 1-phosphate 5-dehydrogenase OS=Escherichia coli (strain K12) OX=83333 GN=gatD PE=1 SV=1	P0A9S3	gatD	37 kDa		unknown	1
127	TRUE	Empty	DNA-directed RNA polymerase subunit beta' OS=Escherichia coli (strain K12) OX=83333 GN=rpoC PE=1 SV=1	P0A8T7	rpoC	155 kDa		unknown	1
128	TRUE	Empty	NAD kinase OS=Escherichia coli (strain K12) OX=83333 GN=nadK PE=1 SV=1	P0A7B3	nadK	33 kDa		unknown	1
129	TRUE	Empty	Glycine cleavage system transcriptional activator OS=Escherichia coli (strain K12) OX=83333 GN=gcvA PE=1 SV=1	P0A9F6	gcvA	34 kDa		unknown	1
130	TRUE	Empty	HTH-type transcriptional regulator UidR OS=Escherichia coli (strain K12) OX=83333 GN=uidR PE=4 SV=1	P0ACT6	uidR	22 kDa		unknown	1
131	TRUE	Empty	Succinate--CoA ligase [ADP-forming] subunit beta OS=Escherichia coli (strain K12) OX=83333 GN=sucC PE=1 SV=1	P0A836	sucC	41 kDa		unknown	1
132	TRUE	Empty	50S ribosomal protein L3 OS=Escherichia coli (strain K12) OX=83333 GN=rplC PE=1 SV=1	P60438	rplC	22 kDa		unknown	1
133	TRUE	Empty	Bifunctional chorismate mutase/prephenate dehydratase OS=Escherichia coli (strain K12) OX=83333 GN=pheA PE=1 SV=1	P0A9J8	pheA	43 kDa		unknown	1
134	TRUE	Empty	Cell division protein DamX OS=Escherichia coli (strain K12) OX=83333 GN=damX PE=1 SV=2	P11557	damX	46 kDa		unknown	1
135	TRUE	Empty	NADH-quinone oxidoreductase subunit B OS=Escherichia coli (strain K12) OX=83333 GN=nuoB PE=1 SV=1	P0AFC7	nuoB	25 kDa		unknown	1
136	TRUE	Empty	S-ribosylhomocysteine lyase OS=Escherichia coli (strain K12) OX=83333 GN=luxS PE=1 SV=3	P45578	luxS	19 kDa		unknown	1
137	TRUE	Empty	Major outer membrane lipoprotein Lpp OS=Escherichia coli (strain K12) OX=83333 GN=lpp PE=1 SV=1	P69776	lpp	8 kDa		unknown	1
138	TRUE	Empty	Uncharacterized HTH-type transcriptional regulator YdhB OS=Escherichia coli (strain K12) OX=83333 GN=ydhB PE=3 SV=1	P0ACR2	ydhB	35 kDa		unknown	1
139	TRUE	Empty	UPF0227 protein YcfP OS=Escherichia coli (strain K12) OX=83333 GN=ycfP PE=1 SV=1	P0A8E1	ycfP	21 kDa		unknown	1
140	TRUE	Empty	ATP synthase subunit b OS=Escherichia coli (strain K12) OX=83333 GN=atpF PE=1 SV=1	P0ABA0	atpF	17 kDa		unknown	1
141	TRUE	Empty	Cell division protein FtsA OS=Escherichia coli (strain K12) OX=83333 GN=ftsA PE=1 SV=1	P0ABH0	ftsA	45 kDa		unknown	1
142	TRUE	Empty	Quinoprotein glucose dehydrogenase OS=Escherichia coli (strain K12) OX=83333 GN=gcd PE=1 SV=3	P15877	gcd	87 kDa		unknown	1
143	TRUE	Empty	50S ribosomal protein L11 OS=Escherichia coli (strain K12) OX=83333 GN=rplK PE=1 SV=2	P0A7J7	rplK	15 kDa		unknown	1
144	TRUE	Empty	30S ribosomal protein S14 OS=Escherichia coli (strain K12) OX=83333 GN=rpsN PE=1 SV=2	P0AG59	rpsN	12 kDa		unknown	1
145	TRUE	Empty	50S ribosomal protein L28 OS=Escherichia coli (strain K12) OX=83333 GN=rpmB PE=1 SV=2	P0A7M2	rpmB	9 kDa		unknown	1
146	TRUE	Empty	Replicative DNA helicase OS=Escherichia coli (strain K12) OX=83333 GN=dnaB PE=1 SV=1	P0ACB0	dnaB	52 kDa		unknown	1
147	TRUE	Empty	Transcription termination/antitermination protein NusG OS=Escherichia coli (strain K12) OX=83333 GN=nusG PE=1 SV=2	P0AFG0	nusG	21 kDa		unknown	1
148	TRUE	Empty	Uncharacterized protein YieE OS=Escherichia coli (strain K12) OX=83333 GN=yieE PE=4 SV=2	P0ADM8	yieE	28 kDa		unknown	1
149	TRUE	Empty	Iron-sulfur cluster assembly scaffold protein IscU OS=Escherichia coli (strain K12) OX=83333 GN=iscU PE=1 SV=1	P0ACD4	iscU	14 kDa		unknown	1
150	TRUE	Empty	Outer membrane protein assembly factor BamC OS=Escherichia coli (strain K12) OX=83333 GN=bamC PE=1 SV=1	P0A903	bamC	37 kDa		unknown	1
151	TRUE	Empty	Galactoside O-acetyltransferase OS=Escherichia coli (strain K12) OX=83333 GN=lacA PE=1 SV=1	P07464	lacA	23 kDa		unknown	1
152	TRUE	Empty	HTH-type transcriptional regulator IlvY OS=Escherichia coli (strain K12) OX=83333 GN=ilvY PE=3 SV=1	P05827	ilvY	33 kDa		unknown	1
153	TRUE	Empty	50S ribosomal protein L19 OS=Escherichia coli (strain K12) OX=83333 GN=rplS PE=1 SV=2	P0A7K6	rplS	13 kDa		unknown	1
154	TRUE	Empty	Uncharacterized protein YbjS OS=Escherichia coli (strain K12) OX=83333 GN=ybjS PE=3 SV=2	P75821	ybjS	38 kDa		unknown	1
155	TRUE	Empty	Adenylyl-sulfate kinase OS=Escherichia coli (strain K12) OX=83333 GN=cysC PE=1 SV=2	P0A6J1	cysC	22 kDa		unknown	1
156	TRUE	Empty	Triosephosphate isomerase OS=Escherichia coli (strain K12) OX=83333 GN=tpiA PE=1 SV=1	P0A858	tpiA	27 kDa		unknown	1
157	TRUE	Empty	Tail-specific protease OS=Escherichia coli (strain K12) OX=83333 GN=prc PE=1 SV=2	P23865	prc	77 kDa		unknown	1
158	TRUE	Empty	Sulfite reductase [NADPH] hemoprotein beta-component OS=Escherichia coli (strain K12) OX=83333 GN=cysI PE=1 SV=4	P17846	cysI	64 kDa		unknown	1
159	TRUE	Empty	Hydrogenase-2 small chain OS=Escherichia coli (strain K12) OX=83333 GN=hybO PE=1 SV=1	P69741	hybO	40 kDa		unknown	1
160	TRUE	Empty	Thioredoxin 1 OS=Escherichia coli (strain K12) OX=83333 GN=trxA PE=1 SV=2	P0AA25	trxA	12 kDa		unknown	1
161	TRUE	Empty	50S ribosomal protein L32 OS=Escherichia coli (strain K12) OX=83333 GN=rpmF PE=1 SV=2	P0A7N4	rpmF	6 kDa		unknown	1
162	TRUE	Empty	Maltose/maltodextrin import ATP-binding protein MalK OS=Escherichia coli (strain K12) OX=83333 GN=malK PE=1 SV=1	P68187	malK	41 kDa		unknown	1
163	TRUE	Empty	D-alanyl-D-alanine endopeptidase OS=Escherichia coli (strain K12) OX=83333 GN=pbpG PE=1 SV=2	P0AFI5	pbpG	34 kDa		unknown	1
164	TRUE	Empty	Dual-specificity RNA methyltransferase RlmN OS=Escherichia coli (strain K12) OX=83333 GN=rlmN PE=1 SV=1	P36979	rlmN	43 kDa		unknown	1
165	TRUE	Empty	Succinate dehydrogenase iron-sulfur subunit OS=Escherichia coli (strain K12) OX=83333 GN=sdhB PE=1 SV=1	P07014	sdhB	27 kDa		unknown	1
166	TRUE	Empty	30S ribosomal protein S6 OS=Escherichia coli (strain K12) OX=83333 GN=rpsF PE=1 SV=1	P02358	rpsF	16 kDa		unknown	1
167	TRUE	Empty	30S ribosomal protein S7 OS=Escherichia coli (strain K12) OX=83333 GN=rpsG PE=1 SV=3	P02359	rpsG	20 kDa		unknown	1
168	TRUE	Empty	ATP-dependent Clp protease ATP-binding subunit ClpX OS=Escherichia coli (strain K12) OX=83333 GN=clpX PE=1 SV=2	P0A6H1	clpX	46 kDa		unknown	1
169	TRUE	Empty	Iron-sulfur cluster insertion protein ErpA OS=Escherichia coli (strain K12) OX=83333 GN=erpA PE=1 SV=1	P0ACC3	erpA	12 kDa		unknown	1
170	TRUE	Empty	Uncharacterized glycosyltransferase YibD OS=Escherichia coli (strain K12) OX=83333 GN=yibD PE=3 SV=2	P11290	yibD	41 kDa		unknown	1
171	TRUE	Empty	Uncharacterized protein YiaF OS=Escherichia coli (strain K12) OX=83333 GN=yiaF PE=4 SV=2	P0ADK0	yiaF	26 kDa		unknown	1
172	TRUE	Empty	NADH-quinone oxidoreductase subunit F OS=Escherichia coli (strain K12) OX=83333 GN=nuoF PE=1 SV=3	P31979	nuoF	49 kDa		unknown	1
173	TRUE	Empty	SsrA-binding protein OS=Escherichia coli (strain K12) OX=83333 GN=smpB PE=1 SV=2	P0A832	smpB	18 kDa		unknown	1
174	TRUE	Empty	DNA-directed RNA polymerase subunit omega OS=Escherichia coli (strain K12) OX=83333 GN=rpoZ PE=1 SV=1	P0A800	rpoZ	10 kDa		unknown	1
175	TRUE	Empty	tRNA-2-methylthio-N(6)-dimethylallyladenosine synthase OS=Escherichia coli (strain K12) OX=83333 GN=miaB PE=1 SV=1	P0AEI1	miaB	54 kDa		unknown	1
176	TRUE	Empty	HTH-type transcriptional regulator CynR OS=Escherichia coli (strain K12) OX=83333 GN=cynR PE=1 SV=5	P27111	cynR	33 kDa		unknown	1
177	TRUE	Empty	Methionine synthase OS=Escherichia coli (strain K12) OX=83333 GN=metH PE=1 SV=5	P13009	metH	136 kDa		unknown	1
178	TRUE	Empty	Chain length determinant protein OS=Escherichia coli (strain K12) OX=83333 GN=wzzB PE=1 SV=2	P76372	wzzB	36 kDa		unknown	1
179	TRUE	Empty	Cell division ATP-binding protein FtsE OS=Escherichia coli (strain K12) OX=83333 GN=ftsE PE=1 SV=1	P0A9R7	ftsE	24 kDa		unknown	1
180	TRUE	Empty	Intermembrane transport protein PqiB OS=Escherichia coli (strain K12) OX=83333 GN=pqiB PE=1 SV=2	P43671	pqiB	61 kDa		unknown	1
181	TRUE	Empty	Protein-export protein SecB OS=Escherichia coli (strain K12) OX=83333 GN=secB PE=1 SV=1	P0AG86	secB	17 kDa		unknown	1
182	TRUE	Empty	Ubiquinone/menaquinone biosynthesis C-methyltransferase UbiE OS=Escherichia coli (strain K12) OX=83333 GN=ubiE PE=1 SV=1	P0A887	ubiE	28 kDa		unknown	1
183	TRUE	Empty	ECF RNA polymerase sigma-E factor OS=Escherichia coli (strain K12) OX=83333 GN=rpoE PE=1 SV=1	P0AGB6	rpoE	22 kDa		unknown	1
184	TRUE	Empty	Membrane protein insertase YidC OS=Escherichia coli (strain K12) OX=83333 GN=yidC PE=1 SV=2	P25714	yidC	62 kDa		unknown	1
185	TRUE	Empty	Sulfate adenylyltransferase subunit 2 OS=Escherichia coli (strain K12) OX=83333 GN=cysD PE=1 SV=3	P21156	cysD	35 kDa		unknown	1
186	TRUE	Empty	Intermembrane phospholipid transport system ATP-binding protein MlaF OS=Escherichia coli (strain K12) OX=83333 GN=mlaF PE=1 SV=1	P63386	mlaF	29 kDa		unknown	1
END OF FILE
